# Supplementary material for: Association between serum iron status and the risk of five bone and joint-related diseases: a Mendelian randomization analysis
Source: Front Endocrinol (Lausanne). 2024 Sep 13;15:1364375. doi: 10.3389/fendo.2024.1364375 (PMC11427247; doi:10.3389/fendo.2024.1364375)
Supplement: Supplementary file 2 [file Table1.xlsx]

## Sheet: Legends
Supplementary Materials - Tables
Association between serum iron status and the risk of five bone and joint-related diseases: a Mendelian randomization analysis Xiaolei Wang1,*, Linjing Qiu1,2,*, Zepei Yang1, Changjiang Wu1,2, Wenying Xie1,2, Jing Zhang1,2, Wenhui Li1,2, Wangyang Li1,2, Yanbin Gao3 and Taojing Zhang1,✉ 1Department of Endocrinology, Dongfang Hospital, Beijing University of Chinese Medicine, Beijing, China; 2Gradua…
Legends of these Supplementary Tables
Supplementary Table S1. STROBE-MR Checklist.
Supplementary Table S2. Information of the data sources used in this Mendelian randomization study.
Supplementary Table S3. The genetic instruments information of iron status biomarkers as exposures after harmonization.
Supplementary Table S4. Genetic instruments information of iron status biomarkers as exposures.
Supplementary Table S5. Genetic instruments information of five bone and joint-related diseases as outcomes.
Supplementary Table S6. Mendelian randomization analysis of iron status predicted by genes and the risk of five bone and joint-related diseases.
Supplementary Table S7. Sensitivity analysis results of iron status predicted by genes and the risk of five bone and joint-related diseases.
Supplementary Table S8. Genetic instruments information of iron status biomarkers as outcomes.
Supplementary Table S9. Mendelian randomization results of iron status predicted by genes and the risk of five bone and joint-related diseases in reverse causal analysis.
Supplementary Table S10. Sensitivity analysis results of iron status predicted by genes and the risk of five bone and joint-related diseases in reverse causal analysis.
Supplementary Table S11. Adjusted Mendelian randomization results of iron status predicted by genes and the risk of five bone and joint-related diseases in reverse causal analysis.
Supplementary Table S12. Adjusted Sensitivity analysis results of iron status predicted by genes and the risk of five bone and joint-related diseases in reverse causal analysis.

## Sheet: ST S1
Supplementary Table S1. STROBE-MR Checklist.
Item No.	Section	Checklist item	Relevant text from manuscript
1	TITLE and ABSTRACT	Indicate Mendelian randomization (MR) as the study’s design in the title and/or the abstract if that is a main purpose of the study	Title and abstract
	INTRODUCTION
2	Background	Explain the scientific background and rationale for the reported study. What is the exposure? Is a potential causal relationship between exposure and outcome plausible? Justify why MR is a helpful method to address the study question	Introduction, paragraph #1
3	Objectives	State specific objectives clearly, including pre-specified causal hypotheses (if any). State that MR is a method that, under specific assumptions, intends to estimate causal effects	Introduction, paragraph #2, 3
	METHODS
4	Study design and data sources	Present key elements of the study design early in the article. Consider including a table listing sources of data for all phases of the study. For each data source contributing to the analysis, describe the following:	Methods, Study design; Figure. 1; Supplementary Table S2
	a)	Setting: Describe the study design and the underlying population, if possible. Describe the setting, locations, and relevant dates, including periods of recruitment, exposure, follow-up, and data collection, when available.	Methods, Data sources- biomarkers of iron status, bone and joint-related diseases; Figure. 1; Supplementary Table S2.
	b)	Participants: Give the eligibility criteria, and the sources and methods of selection of participants. Report the sample size, and whether any power or sample size calculations were carried out prior to the main analysis	Methods, Data sources- biomarkers of iron status, bone and joint-related diseases; Supplementary Tables S2-S3.
	c)	Describe measurement, quality control and selection of genetic variants	Methods, Data sources- biomarkers of iron status, bone and joint-related diseases; Supplementary Tables S2 - S3
	d)	For each exposure, outcome, and other relevant variables, describe methods of assessment and diagnostic criteria for diseases	Methods, Data sources- biomarkers of iron status, bone and joint-related diseases; Supplementary Tables S2 - S3
	e)	Provide details of ethics committee approval and participant informed consent, if relevant	NA. Methods, Ethics approval: The data used in this study were all from publicly available GWAS, and GWAS investigators have obtained ethical approval separately, so ethical approval is not required.
5	Assumptions	Explicitly state the three core IV assumptions for the main analysis (relevance, independence and exclusion restriction) as well assumptions for any additional or sensitivity analysis	Methods, Study design; Figure. 1
6	Statistical methods: main analysis	Describe statistical methods and statistics used	Methods, statistical analyses
	a)	Describe how quantitative variables were handled in the analyses (i.e., scale, units, model)	Methods, Data sources- biomarkers of iron status, bone and joint-related diseases, statistical analyses
	b)	Describe how genetic variants were handled in the analyses and, if applicable, how their weights were selected	Methods, biomarkers of iron status, statistical analyses
	c)	Describe the MR estimator (e.g. two-stage least squares, Wald ratio) and related statistics. Detail the included covariates and, in case of two-sample MR, whether the same covariate set was used for adjustment in the two samples	Methods, Data sources- biomarkers of iron status, bone and joint-related diseases, statistical analyses
	d)	Explain how missing data were addressed	NA. In this study, there were no SNPs that were not applicable for outcomes.
	e)	If applicable, indicate how multiple testing was addressed	NA.
7	Assessment of assumptions	Describe any methods or prior knowledge used to assess the assumptions or justify their validity	Methods, statistical analyses, sensitivity analyses
8	Sensitivity analyses and additional analyses	Describe any sensitivity analyses or additional analyses performed (e.g. comparison of effect estimates from different approaches, independent replication, bias analytic techniques, validation of instruments, simulations)	Methods, statistical analyses, sensitivity analyses, reverse causality analysis
9	Software and pre-registration
	a)	Name statistical software and package(s), including version and settings used	Methods, last paragraph
	b)	State whether the study protocol and details were pre-registered (as well as when and where)	NA.
	RESULTS
10	Descriptive data
	a)	Report the numbers of individuals at each stage of included studies and reasons for exclusion. Consider use of a flow diagram	Results, paragraph #1, Supplementary Tables S2-S3
	b)	Report summary statistics for phenotypic exposure(s), outcome(s), and other relevant variables (e.g. means, SDs, proportions)	Supplementary Tables S3 - S5, and S8
	c)	If the data sources include meta-analyses of previous studies, provide the assessments of heterogeneity across these studies	Results, paragraph #3, Supplementary Tables S7 and S10
	d)	For two-sample MR:	i. NA ii. Supplementary Tables S2
		i. Provide justification of the similarity of the genetic variant-exposure associations between the exposure and outcome samples
		ii. Provide information on the number of individuals who overlap between the exposure and outcome studies
11	Main results
	a)	Report the associations between genetic variant and exposure, and between genetic variant and outcome, preferably on an interpretable scale	NA
	b)	Report MR estimates of the relationship between exposure and outcome, and the measures of uncertainty from the MR analysis, on an interpretable scale, such as odds ratio or relative risk per SD difference	Results; Figure. 2 and 4, Supplementary Tables S6 and S9
	c)	If relevant, consider translating estimates of relative risk into absolute risk for a meaningful time period	NA
	d)	Consider plots to visualize results (e.g. forest plot, scatterplot of associations between genetic variants and outcome versus between genetic variants and exposure)	Supplementary Figure. 1-9
12	Assessment of assumptions
	a)	Report the assessment of the validity of the assumptions	Results, paragraph #1, 2; Supplementary Table S3-5 and S8
	b)	Report any additional statistics (e.g., assessments of heterogeneity across genetic variants, such as I2, Q statistic or E-value)	Results, paragraph #2, 4; Figure. 2 and 4; Supplementary Table S3-5 and S8
13	Sensitivity analyses and additional analyses
	a)	Report any sensitivity analyses to assess the robustness of the main results to violations of the assumptions	Results, paragraph #3, 4; Figure. 2- 5; Supplementary Table S7 and S10
	b)	Report results from other sensitivity analyses or additional analyses	Results, paragraph #3, 4; Figure. 2- 5; Supplementary Table S7, S10 and S12
	c)	Report any assessment of direction of causal relationship (e.g., bidirectional MR)	Results, paragraph #4; Figure. 4- 5; Supplementary Table S10 and S12
	d)	When relevant, report and compare with estimates from non-MR analyses	NA
	e)	Consider additional plots to visualize results (e.g., leave-one-out analyses)	Results, paragraph #3, 4; Figure. 3 and 5
	DISCUSSION
14	Key results	Summarize key results with reference to study objectives	Discussion, paragraph #1
15	Limitations	Discuss limitations of the study, taking into account the validity of the IV assumptions, other sources of potential bias, and imprecision. Discuss both direction and magnitude of any potential bias and any efforts to address them	Discussion, paragraph #8
16	Interpretation
	a)	Meaning: Give a cautious overall interpretation of results in the context of their limitations and in comparison with other studies	Discussion, paragraph #2-7
	b)	Mechanism: Discuss underlying biological mechanisms that could drive a potential causal relationship between the investigated exposure and the outcome, and whether the gene-environment equivalence assumption is reasonable. Use causal language carefully, clarifying that IV estimates may provide causal effects only under certain assumptions	Discussion, paragraph #2-7
	c)	Clinical relevance: Discuss whether the results have clinical or public policy relevance, and to what extent they inform effect sizes of possible interventions	Discussion, paragraph #2-7
17	Generalizability	Discuss the generalizability of the study results (a) to other populations, (b) across other exposure periods/timings, and (c) across other levels of exposure	Conclusion
	OTHER INFORMATION
18	Funding	Describe sources of funding and the role of funders in the present study and, if applicable, sources of funding for the databases and original study or studies on which the present study is based	Funding
19	Data and data sharing	Provide the data used to perform all analyses or report where and how the data can be accessed, and reference these sources in the article. Provide the statistical code needed to reproduce the results in the article, or report whether the code is publicly accessible and if so, where	Data Availability Statement
20	Conflicts of Interest	All authors should declare all potential conflicts of interest	Conflict of Interest
STROBE-MR checklist of recommended items to address in reports of Mendelian randomization studies
This checklist is copyrighted by the Equator Network under the Creative Commons Attribution 3.0 Unported (CC BY 3.0) license.

## Sheet: ST S2
Supplementary Table S2. Information of the data sources used in this Mendelian randomization study.
	Abbreviation	GWAS ID	PMID	Sample size	Ancestry
Serum iron	-	ieu-a-1049	25352340	23986	European
Ferritin	-	ieu-a-1050	25352340	23986	European
Transferrin Saturation	TSAT	ieu-a-1051	25352340	23986	European
Transferrin	-	ieu-a-1052	25352340	23986	European
Osteoarthritis	-	ukb-b-14486	NA	462,933	European
Osteoporosis	-	ukb-b-17796	NA	463010	European
Rheumatoid Arthritis	RA	ukb-b-9125	NA	462,933	European
Ankylosing Spondylitis	AS	ukb-b-18194	NA	462933	European
Gout	-	ebi-a-GCST001790	23263486	69,374	European
NA, not available in the summary data.

## Sheet: ST S3
Supplementary Table S3. The genetic instruments information of iron status biomarkers as exposures after harmonization.
Serum iron				Ferritin				TSAT				Transferrin
No. of SNPs	R2	F-statistic		No. of SNPs	R2	F-statistic		No. of SNPs	R2	F-statistic		No. of SNPs	R2	F-statistic
22	0.037	89		5	0.025	60		36	0.044	107		41	0.059	143

## Sheet: ST S4
Supplementary Table S4. Genetic instruments information of iron status biomarkers as exposures.
Exposure	SNP	chromosome	position	EA	OA	Beta	SE	P value	R2	F-statistic
serum iron	rs1525892	3	133484712	A	G	0.0736	0.0104	1.65082e-12	0.00208365	50.0787
serum iron	rs12216125	6	25997458	T	C	0.1535	0.0103	1.18413e-50	0.00917448	222.078
serum iron	rs2074504	6	30530245	C	T	-0.063	0.0111	1.57199e-08	0.0013412	32.2106
serum iron	rs1927695	6	25378113	G	A	0.1066	0.0136	4.08037e-15	0.00255486	61.4328
serum iron	rs13209646	6	28600128	A	T	0.097	0.0147	4.00682e-11	0.00181202	43.5384
serum iron	rs4712955	6	25684279	G	A	0.068	0.0106	1.562e-10	0.00171279	41.15
serum iron	rs198855	6	26103398	T	A	-0.0752	0.0112	1.88495e-11	0.00187597	45.0779
serum iron	rs407934	6	25504562	T	C	0.0744	0.0103	4.79954e-13	0.00217055	52.1717
serum iron	rs2744257	6	25267748	C	T	-0.0679	0.0115	3.09999e-09	0.00145129	34.8584
serum iron	rs10434845	6	25582757	G	C	0.1047	0.0101	3.76964e-25	0.00446017	107.452
serum iron	rs518700	6	25889553	A	T	0.0707	0.0108	6.45654e-11	0.00178344	42.8504
serum iron	rs1800562	6	26093141	A	G	0.3724	0.02	3.95913e-77	0.0142485	346.675
serum iron	rs11756569	6	26323026	T	A	0.0748	0.0134	2.27599e-08	0.00129739	31.1571
serum iron	rs806794	6	26200677	G	A	-0.0691	0.0112	7.34294e-10	0.00158443	38.0613
serum iron	rs9358928	6	26341030	T	C	0.0953	0.0108	1.31492e-18	0.00323573	77.8578
serum iron	rs9358858	6	25446308	T	G	0.0807	0.0111	3.29837e-13	0.00219881	52.8524
serum iron	rs926331	22	37510072	T	C	0.0756	0.0119	2.009e-10	0.00167982	40.3565
serum iron	rs5756492	22	37424991	A	G	0.0817	0.011	1.07696e-13	0.00229458	55.1598
serum iron	rs916213	22	37397550	C	T	0.0789	0.01	2.19584e-15	0.00258863	62.2469
serum iron	rs7286184	22	37478775	G	A	-0.129	0.0124	1.737e-25	0.00449183	108.218
serum iron	rs2160907	22	37435900	G	A	0.1225	0.0141	3.76011e-18	0.00313698	75.4741
serum iron	rs855791	22	37462936	G	A	0.1868	0.0101	4.31221e-77	0.0140606	342.038
Ferritin	rs12693541	2	190418690	T	C	-0.106	0.014	4.17734e-14	0.0023843	57.3218
Ferritin	rs1800562	6	26093141	A	G	0.211	0.0187	1.42495e-29	0.00527989	127.305
Ferritin	rs12216125	6	25997458	T	C	0.0687	0.0097	1.19812e-12	0.00208692	50.1573
Ferritin	rs368243	17	56708979	C	T	-0.0512	0.0093	3.79997e-08	0.00126202	30.3066
Ferritin	rs2413450	22	37470224	C	T	0.0559	0.0095	3.56697e-09	0.00144143	34.621
TSAT	rs8177272	3	133482870	A	G	-0.097	0.0106	5.52332e-20	0.00347905	83.7328
TSAT	rs1799852	3	133475722	T	C	0.1458	0.0183	1.51286e-15	0.00263941	63.4712
TSAT	rs13215804	6	28415572	G	A	0.0617	0.0108	1.04201e-08	0.00135886	32.6352
TSAT	rs10434845	6	25582757	G	C	0.1414	0.0101	3.16009e-44	0.0081052	195.984
TSAT	rs1233333	6	29795421	A	G	0.1063	0.014	3.23594e-14	0.00239778	57.6467
TSAT	rs2744258	6	25268014	C	A	-0.0924	0.0115	1.0349e-15	0.00268425	64.5523
TSAT	rs1927695	6	25378113	G	A	0.1577	0.0137	8.33873e-31	0.00549379	132.491
TSAT	rs4712972	6	25772047	G	A	0.1093	0.0149	2.56685e-13	0.0022384	53.8061
TSAT	rs1736919	6	29697517	G	A	-0.0732	0.0115	1.93299e-10	0.0016863	40.5126
TSAT	rs7759489	6	24950599	T	C	0.0767	0.0137	2.20298e-08	0.00130504	31.341
TSAT	rs3804111	6	25602926	G	T	-0.063	0.0099	2.12501e-10	0.00168547	40.4925
TSAT	rs2097775	6	30354303	T	A	-0.1087	0.014	8.11521e-15	0.002507	60.2791
TSAT	rs12196939	6	27787990	A	G	-0.0916	0.0133	6.76083e-12	0.00197366	47.4298
TSAT	rs13209646	6	28600128	A	T	0.1599	0.0148	3.36434e-27	0.00484292	116.718
TSAT	rs3129157	6	29141743	G	A	-0.1548	0.0281	3.457e-08	0.00126364	30.3454
TSAT	rs301397	6	25464492	C	T	0.0724	0.0109	2.86418e-11	0.00183598	44.1152
TSAT	rs407934	6	25504562	T	C	0.108	0.0103	1.23595e-25	0.00456278	109.935
TSAT	rs198839	6	26112620	G	T	-0.0889	0.0112	2.63815e-15	0.00261981	62.9987
TSAT	rs7762821	6	25335094	G	C	0.0834	0.0119	2.18877e-12	0.00204358	49.1136
TSAT	rs4712955	6	25684279	G	A	0.1003	0.0106	4.04576e-21	0.0037189	89.527
TSAT	rs12216125	6	25997458	T	C	0.2047	0.0103	2.28823e-87	0.0161998	394.934
TSAT	rs1800562	6	26093141	A	G	0.5772	0.0203	1.52055e-178	0.0326066	808.396
TSAT	rs7773004	6	26267755	G	A	-0.1172	0.01	4.92833e-32	0.005694	137.347
TSAT	rs10946813	6	26345141	A	G	-0.0772	0.0104	8.89816e-14	0.00229199	55.0975
TSAT	rs1015811	6	28448086	G	A	0.0833	0.0117	1.02589e-12	0.00210884	50.6853
TSAT	rs6939576	6	28669315	A	G	-0.0685	0.011	5.63106e-10	0.00161412	38.7757
TSAT	rs9358858	6	25446308	T	G	0.119	0.0112	1.69903e-26	0.00468447	112.881
TSAT	rs518700	6	25889553	A	T	0.0951	0.0109	1.94491e-18	0.00316355	76.1153
TSAT	rs2393915	6	27080460	C	A	-0.0556	0.01	2.77997e-08	0.00128716	30.911
TSAT	rs221834	7	100343175	G	C	0.1226	0.0205	2.377e-09	0.00148891	35.7633
TSAT	rs916213	22	37397550	C	T	0.0806	0.01	8.94335e-16	0.00270108	64.9582
TSAT	rs926331	22	37510072	T	C	0.0724	0.012	1.42899e-09	0.0015153	36.3981
TSAT	rs2160907	22	37435900	G	A	0.1203	0.0141	1.85909e-17	0.00302565	72.7875
TSAT	rs7286184	22	37478775	G	A	-0.1344	0.0124	2.05211e-27	0.00487389	117.468
TSAT	rs5756492	22	37424991	A	G	0.0809	0.011	2.02302e-13	0.00224996	54.0848
TSAT	rs855791	22	37462936	G	A	0.1921	0.0101	3.50429e-80	0.0148578	361.723
Transferrin	rs744653	2	190378750	T	C	0.0916	0.0144	2e-10	0.00168413	40.4604
Transferrin	rs1799852	3	133475722	T	C	-0.3777	0.0191	1.71791e-87	0.0160415	391.013
Transferrin	rs2692670	3	133553985	C	T	-0.1663	0.013	1.05803e-37	0.00677621	163.629
Transferrin	rs13080154	3	133429086	C	T	0.1855	0.0108	9.9793e-66	0.0121499	294.988
Transferrin	rs3811658	3	133476852	T	C	0.3883	0.0109	1e-200	0.0502497	1268.95
Transferrin	rs9824452	3	133492471	A	G	-0.3321	0.0149	1.27938e-110	0.020291	496.74
Transferrin	rs1105877	3	133561095	C	T	-0.0865	0.0124	3.00123e-12	0.00202465	48.6578
Transferrin	rs2715630	3	133599961	T	C	0.083	0.0147	1.60702e-08	0.00132735	31.8776
Transferrin	rs1051772	3	133327457	C	T	-0.1196	0.017	2.2532e-12	0.00205926	49.4912
Transferrin	rs7646392	3	133699575	T	C	-0.0615	0.0105	4.49097e-09	0.00142821	34.3033
Transferrin	rs1107413	3	133524717	C	G	-0.161	0.0116	9.73644e-44	0.00796717	192.619
Transferrin	rs1444600	3	133288506	T	C	0.1365	0.0105	2.6418e-38	0.00699648	168.986
Transferrin	rs1444598	3	133412094	C	T	0.1091	0.0104	8.24138e-26	0.00456706	110.039
Transferrin	rs9990333	3	195827205	T	C	-0.067	0.0101	3.01093e-11	0.00183127	44.0018
Transferrin	rs4712955	6	25684279	G	A	-0.0898	0.0108	1.17409e-16	0.00287407	69.1304
Transferrin	rs6923367	6	25745852	T	A	-0.3798	0.021	3.09101e-73	0.0134534	327.066
Transferrin	rs1800562	6	26093141	A	G	-0.5496	0.0208	1.25893e-153	0.0282845	698.121
Transferrin	rs129128	6	26125342	T	C	0.1155	0.0143	7.42335e-16	0.0027124	65.2312
Transferrin	rs10946813	6	26345141	A	G	0.0667	0.0106	2.813e-10	0.00164803	39.5917
Transferrin	rs9268633	6	32406473	G	A	0.0717	0.0128	2.31398e-08	0.00130645	31.3749
Transferrin	rs9405124	6	29368813	G	A	-0.0792	0.0111	1.19289e-12	0.002118	50.9059
Transferrin	rs1410440	6	25415730	A	C	-0.0579	0.0104	2.92597e-08	0.00129054	30.9923
Transferrin	rs2393915	6	27080460	C	A	0.0822	0.0102	8.02417e-16	0.00270029	64.9392
Transferrin	rs7762537	6	25334967	C	A	-0.0936	0.0122	1.4171e-14	0.00244799	58.8567
Transferrin	rs2032447	6	26044369	G	A	-0.0952	0.0108	1.06807e-18	0.00322897	77.6945
Transferrin	rs11757000	6	28484869	C	T	-0.161	0.0148	2.13698e-27	0.00490945	118.329
Transferrin	rs1233333	6	29795421	A	G	-0.1105	0.0144	2.00909e-14	0.00244893	58.8794
Transferrin	rs2690097	6	25346742	C	T	-0.0741	0.012	5.68997e-10	0.00158718	38.1274
Transferrin	rs4711080	6	25189192	C	A	0.0674	0.0113	2.74e-09	0.00148102	35.5735
Transferrin	rs5009711	6	25333090	T	C	-0.1468	0.0144	2.05684e-24	0.00431411	103.918
Transferrin	rs3094188	6	31142245	A	C	0.0592	0.0106	2.04498e-08	0.0012987	31.1886
Transferrin	rs9358858	6	25446308	T	G	-0.1108	0.0115	3.99301e-22	0.00385521	92.8213
Transferrin	rs10434845	6	25582757	G	C	-0.1101	0.0104	2.74094e-26	0.00465078	112.065
Transferrin	rs722086	6	25428954	T	C	-0.0886	0.0134	3.96278e-11	0.00181932	43.7141
Transferrin	rs3094124	6	30711805	G	C	0.1537	0.0178	5.24687e-18	0.00309886	74.5541
Transferrin	rs11963067	6	28560071	T	A	0.085	0.0137	6.27206e-10	0.00160229	38.4911
Transferrin	rs10456324	6	25600968	A	G	0.0574	0.0102	1.87202e-08	0.00131854	31.6656
Transferrin	rs9358928	6	26341030	T	C	-0.109	0.0111	9.07403e-23	0.00400412	96.4208
Transferrin	rs407934	6	25504562	T	C	-0.0895	0.0106	3.33119e-17	0.00296338	71.285
Transferrin	rs1495741	8	18272881	A	G	0.0825	0.0122	1.57398e-11	0.00190284	45.7248
Transferrin	rs174577	11	61604814	A	C	0.0684	0.0107	1.89701e-10	0.00170078	40.8609
SNP, single nucleotide polymorphism; EA, effect allele; OA, other allele; SE, standard error; EAF, effect allele frequency.

## Sheet: ST S5
Supplementary Table S5. Genetic instruments information of five bone and joint-related diseases as outcomes.
EXPOSURE	OUTCOME	SNP	EA	OA	BETA	SE	EAF	P value
serum iron	osteoarthritis	rs1525892	A	G	0.000615967	0.000604746	0.33935	0.31
serum iron	osteoarthritis	rs1927695	G	A	0.00182736	0.000760792	0.170867	0.016
serum iron	osteoarthritis	rs12216125	T	C	0.0014364	0.00059496	0.360242	0.016
serum iron	osteoarthritis	rs806794	G	A	-0.000125967	0.00064142	0.273756	0.84
serum iron	osteoarthritis	rs9358858	T	G	0.000150286	0.000633715	0.288487	0.81
serum iron	osteoarthritis	rs518700	A	T	0.0016319	0.000631021	0.710213	0.00969996
serum iron	osteoarthritis	rs5756492	A	G	0.000382209	0.000639624	0.283331	0.55
serum iron	osteoarthritis	rs198855	T	A	-7.99288e-05	0.000640027	0.722619	0.9
serum iron	osteoarthritis	rs9358928	T	C	-0.000416999	0.000575532	0.556841	0.47
serum iron	osteoarthritis	rs2074504	C	T	0.000571824	0.000615768	0.685658	0.35
serum iron	osteoarthritis	rs4712955	G	A	-0.000302462	0.00057354	0.535858	0.6
serum iron	osteoarthritis	rs926331	T	C	0.00091191	0.000623611	0.304639	0.14
serum iron	osteoarthritis	rs2160907	G	A	0.000314352	0.00082866	0.13966	0.7
serum iron	osteoarthritis	rs7286184	G	A	0.000655446	0.000700798	0.21155	0.35
serum iron	osteoarthritis	rs13209646	A	T	-0.00124626	0.000812835	0.155067	0.13
serum iron	osteoarthritis	rs11756569	T	A	-0.00155234	0.000767049	0.166534	0.0430002
serum iron	osteoarthritis	rs855791	G	A	1.43144e-05	0.000578907	0.56119	0.98
serum iron	osteoarthritis	rs407934	T	C	0.000496014	0.000598946	0.359665	0.41
serum iron	osteoarthritis	rs1800562	A	G	0.003889	0.00107322	0.076779	0.000290001
serum iron	osteoarthritis	rs2744257	C	T	0.000821012	0.000656825	0.744592	0.21
serum iron	osteoarthritis	rs10434845	G	C	0.00135759	0.000583126	0.405902	0.02
serum iron	osteoarthritis	rs916213	C	T	0.000423652	0.000578569	0.575005	0.46
Ferritin	osteoarthritis	rs12216125	T	C	0.0014364	0.00059496	0.360242	0.016
Ferritin	osteoarthritis	rs12693541	T	C	-0.00120205	0.000864025	0.872936	0.16
Ferritin	osteoarthritis	rs368243	C	T	-0.000157683	0.000576646	0.555044	0.780001
Ferritin	osteoarthritis	rs2413450	C	T	0.00025354	0.000573363	0.538265	0.66
Ferritin	osteoarthritis	rs1800562	A	G	0.003889	0.00107322	0.076779	0.000290001
TSAT	osteoarthritis	rs8177272	A	G	0.000622586	0.000604957	0.339046	0.3
TSAT	osteoarthritis	rs1927695	G	A	0.00182736	0.000760792	0.170867	0.016
TSAT	osteoarthritis	rs2393915	C	A	0.000336183	0.000572429	0.491292	0.56
TSAT	osteoarthritis	rs1736919	G	A	-0.000349628	0.000625266	0.700892	0.58
TSAT	osteoarthritis	rs4712972	G	A	-0.000906635	0.000801125	0.850028	0.26
TSAT	osteoarthritis	rs12216125	T	C	0.0014364	0.00059496	0.360242	0.016
TSAT	osteoarthritis	rs9358858	T	G	0.000150286	0.000633715	0.288487	0.81
TSAT	osteoarthritis	rs518700	A	T	0.0016319	0.000631021	0.710213	0.00969996
TSAT	osteoarthritis	rs1233333	A	G	0.000763491	0.000573232	0.462911	0.18
TSAT	osteoarthritis	rs5756492	A	G	0.000382209	0.000639624	0.283331	0.55
TSAT	osteoarthritis	rs1799852	T	C	0.000803738	0.000976149	0.094512	0.41
TSAT	osteoarthritis	rs221834	G	C	4.20251e-05	0.00107773	0.072602	0.97
TSAT	osteoarthritis	rs7773004	G	A	-3.00915e-05	0.000573056	0.495403	0.96
TSAT	osteoarthritis	rs13215804	G	A	0.00099734	0.000594534	0.362615	0.0929994
TSAT	osteoarthritis	rs1015811	G	A	-0.000387659	0.000658248	0.253114	0.56
TSAT	osteoarthritis	rs12196939	A	G	0.000287526	0.000812913	0.153765	0.719999
TSAT	osteoarthritis	rs4712955	G	A	-0.000302462	0.00057354	0.535858	0.6
TSAT	osteoarthritis	rs926331	T	C	0.00091191	0.000623611	0.304639	0.14
TSAT	osteoarthritis	rs2160907	G	A	0.000314352	0.00082866	0.13966	0.7
TSAT	osteoarthritis	rs3129157	G	A	-0.000466146	0.00148814	0.96171	0.75
TSAT	osteoarthritis	rs10946813	A	G	-0.00013578	0.000579061	0.402062	0.81
TSAT	osteoarthritis	rs2097775	T	A	-0.000197123	0.000782455	0.840771	0.8
TSAT	osteoarthritis	rs7286184	G	A	0.000655446	0.000700798	0.21155	0.35
TSAT	osteoarthritis	rs13209646	A	T	-0.00124626	0.000812835	0.155067	0.13
TSAT	osteoarthritis	rs6939576	A	G	0.000579774	0.00061465	0.317705	0.35
TSAT	osteoarthritis	rs855791	G	A	1.43144e-05	0.000578907	0.56119	0.98
TSAT	osteoarthritis	rs7759489	T	C	0.000333219	0.000754474	0.182757	0.66
TSAT	osteoarthritis	rs407934	T	C	0.000496014	0.000598946	0.359665	0.41
TSAT	osteoarthritis	rs198839	G	T	2.76023e-05	0.000641998	0.725631	0.97
TSAT	osteoarthritis	rs7762821	G	C	0.000318349	0.000679505	0.238545	0.64
TSAT	osteoarthritis	rs301397	C	T	-0.00107769	0.00061896	0.687607	0.0819993
TSAT	osteoarthritis	rs1800562	A	G	0.003889	0.00107322	0.076779	0.000290001
TSAT	osteoarthritis	rs2744258	C	A	0.000819007	0.000656665	0.744643	0.21
TSAT	osteoarthritis	rs10434845	G	C	0.00135759	0.000583126	0.405902	0.02
TSAT	osteoarthritis	rs3804111	G	T	-0.000856127	0.000575285	0.446446	0.14
TSAT	osteoarthritis	rs916213	C	T	0.000423652	0.000578569	0.575005	0.46
Transferrin	osteoarthritis	rs1107413	C	G	0.000423696	0.000648416	0.264416	0.51
Transferrin	osteoarthritis	rs9990333	T	C	4.36677e-05	0.000575901	0.449974	0.94
Transferrin	osteoarthritis	rs1444600	T	C	-0.000371517	0.00059559	0.63766	0.53
Transferrin	osteoarthritis	rs2692670	C	T	-0.000893711	0.00073812	0.813244	0.23
Transferrin	osteoarthritis	rs9405124	G	A	-0.00119339	0.000636912	0.28062	0.061
Transferrin	osteoarthritis	rs2393915	C	A	0.000336183	0.000572429	0.491292	0.56
Transferrin	osteoarthritis	rs3094188	A	C	0.000593902	0.000602102	0.655887	0.32
Transferrin	osteoarthritis	rs722086	T	C	0.000618007	0.000739653	0.816127	0.4
Transferrin	osteoarthritis	rs9358858	T	G	0.000150286	0.000633715	0.288487	0.81
Transferrin	osteoarthritis	rs1233333	A	G	0.000763491	0.000573232	0.462911	0.18
Transferrin	osteoarthritis	rs3094124	G	C	0.000942167	0.000988371	0.907728	0.34
Transferrin	osteoarthritis	rs1799852	T	C	0.000803738	0.000976149	0.094512	0.41
Transferrin	osteoarthritis	rs1495741	A	G	0.000362903	0.000689654	0.779474	0.6
Transferrin	osteoarthritis	rs129128	T	C	-0.00142405	0.000829261	0.861814	0.0860003
Transferrin	osteoarthritis	rs9358928	T	C	-0.000416999	0.000575532	0.556841	0.47
Transferrin	osteoarthritis	rs9268633	G	A	0.0003771	0.000713056	0.798843	0.6
Transferrin	osteoarthritis	rs5009711	T	C	0.00136254	0.000764899	0.16913	0.0749998
Transferrin	osteoarthritis	rs4712955	G	A	-0.000302462	0.00057354	0.535858	0.6
Transferrin	osteoarthritis	rs7646392	T	C	0.00022973	0.00058439	0.402197	0.69
Transferrin	osteoarthritis	rs4711080	C	A	-5.49383e-06	0.00063521	0.715864	0.99
Transferrin	osteoarthritis	rs11963067	T	A	0.00167994	0.000661437	0.24932	0.0109999
Transferrin	osteoarthritis	rs7762537	C	A	0.000293538	0.000679389	0.238603	0.67
Transferrin	osteoarthritis	rs10946813	A	G	-0.00013578	0.000579061	0.402062	0.81
Transferrin	osteoarthritis	rs174577	A	C	-0.000630152	0.000599428	0.352442	0.29
Transferrin	osteoarthritis	rs1051772	C	T	0.000361952	0.000999637	0.089958	0.719999
Transferrin	osteoarthritis	rs1444598	C	T	-0.000504384	0.00058252	0.5544	0.39
Transferrin	osteoarthritis	rs1105877	C	T	-0.00132981	0.000652383	0.275851	0.0420001
Transferrin	osteoarthritis	rs2715630	T	C	-0.00134008	0.000831311	0.138573	0.11
Transferrin	osteoarthritis	rs2690097	C	T	0.0014252	0.000648321	0.267511	0.0280001
Transferrin	osteoarthritis	rs1410440	A	C	0.000345599	0.000584585	0.409256	0.55
Transferrin	osteoarthritis	rs10456324	A	G	-0.000990233	0.000577516	0.440467	0.0860003
Transferrin	osteoarthritis	rs744653	T	C	-0.000663887	0.000827755	0.859801	0.42
Transferrin	osteoarthritis	rs9824452	A	G	-0.000267134	0.000841744	0.134279	0.75
Transferrin	osteoarthritis	rs407934	T	C	0.000496014	0.000598946	0.359665	0.41
Transferrin	osteoarthritis	rs2032447	G	A	0.00173407	0.00061947	0.692244	0.0051
Transferrin	osteoarthritis	rs6923367	T	A	0.00129477	0.000632079	0.286295	0.0409996
Transferrin	osteoarthritis	rs11757000	C	T	-0.000261046	0.000782709	0.158667	0.74
Transferrin	osteoarthritis	rs1800562	A	G	0.003889	0.00107322	0.076779	0.000290001
Transferrin	osteoarthritis	rs10434845	G	C	0.00135759	0.000583126	0.405902	0.02
Transferrin	osteoarthritis	rs13080154	C	T	-0.000147914	0.000593667	0.635766	0.8
Transferrin	osteoarthritis	rs3811658	T	C	0.000712223	0.000603147	0.344521	0.24
serum iron	Osteoporosis	rs1525892	A	G	0.000122533	0.000143139	0.33935	0.39
serum iron	Osteoporosis	rs2744257	C	T	0.000184967	0.000155465	0.744601	0.23
serum iron	Osteoporosis	rs10434845	G	C	-4.03767e-06	0.000138018	0.405902	0.98
serum iron	Osteoporosis	rs12216125	T	C	-4.08887e-05	0.000140821	0.360241	0.77
serum iron	Osteoporosis	rs2074504	C	T	0.000159913	0.000145745	0.685664	0.27
serum iron	Osteoporosis	rs855791	G	A	-6.20818e-05	0.000137003	0.561198	0.649999
serum iron	Osteoporosis	rs916213	C	T	-5.45145e-06	0.000136922	0.575008	0.97
serum iron	Osteoporosis	rs806794	G	A	-0.000108061	0.000151816	0.273763	0.48
serum iron	Osteoporosis	rs926331	T	C	0.00027279	0.000147582	0.304642	0.0649995
serum iron	Osteoporosis	rs518700	A	T	-6.98686e-05	0.000149355	0.710216	0.64
serum iron	Osteoporosis	rs198855	T	A	-6.88748e-05	0.000151488	0.72262	0.649999
serum iron	Osteoporosis	rs7286184	G	A	-0.000123354	0.000165849	0.211547	0.46
serum iron	Osteoporosis	rs4712955	G	A	0.000235982	0.000135751	0.535862	0.0819993
serum iron	Osteoporosis	rs5756492	A	G	0.000136546	0.000151371	0.283329	0.37
serum iron	Osteoporosis	rs9358858	T	G	-0.000352051	0.000149991	0.288496	0.0189998
serum iron	Osteoporosis	rs9358928	T	C	-8.11588e-06	0.00013622	0.556837	0.95
serum iron	Osteoporosis	rs407934	T	C	-5.33672e-05	0.000141764	0.359664	0.709999
Ferritin	Osteoporosis	rs12216125	T	C	-4.08887e-05	0.000140821	0.360241	0.77
Ferritin	Osteoporosis	rs368243	C	T	0.000138845	0.000136475	0.555041	0.31
Ferritin	Osteoporosis	rs2413450	C	T	-7.80095e-05	0.000135691	0.538272	0.57
TSAT	Osteoporosis	rs13215804	G	A	0.000225114	0.00014072	0.36261	0.11
TSAT	Osteoporosis	rs10434845	G	C	-4.03767e-06	0.000138018	0.405902	0.98
TSAT	Osteoporosis	rs12216125	T	C	-4.08887e-05	0.000140821	0.360241	0.77
TSAT	Osteoporosis	rs1015811	G	A	-0.000245267	0.0001558	0.253113	0.12
TSAT	Osteoporosis	rs7762821	G	C	5.15922e-05	0.000160829	0.238545	0.75
TSAT	Osteoporosis	rs301397	C	T	-3.0682e-05	0.000146499	0.687606	0.83
TSAT	Osteoporosis	rs855791	G	A	-6.20818e-05	0.000137003	0.561198	0.649999
TSAT	Osteoporosis	rs916213	C	T	-5.45145e-06	0.000136922	0.575008	0.97
TSAT	Osteoporosis	rs10946813	A	G	0.000108403	0.000137058	0.402068	0.43
TSAT	Osteoporosis	rs2393915	C	A	5.46619e-05	0.000135489	0.491294	0.69
TSAT	Osteoporosis	rs7773004	G	A	0.000145777	0.000135634	0.495407	0.28
TSAT	Osteoporosis	rs6939576	A	G	0.000104619	0.000145483	0.3177	0.47
TSAT	Osteoporosis	rs926331	T	C	0.00027279	0.000147582	0.304642	0.0649995
TSAT	Osteoporosis	rs1736919	G	A	0.000312393	0.000147993	0.700895	0.0350002
TSAT	Osteoporosis	rs518700	A	T	-6.98686e-05	0.000149355	0.710216	0.64
TSAT	Osteoporosis	rs7286184	G	A	-0.000123354	0.000165849	0.211547	0.46
TSAT	Osteoporosis	rs4712955	G	A	0.000235982	0.000135751	0.535862	0.0819993
TSAT	Osteoporosis	rs7759489	T	C	1.50024e-05	0.000178577	0.182757	0.93
TSAT	Osteoporosis	rs3804111	G	T	0.000106254	0.000136163	0.446453	0.44
TSAT	Osteoporosis	rs8177272	A	G	0.000123197	0.000143189	0.339046	0.39
TSAT	Osteoporosis	rs198839	G	T	-7.26211e-05	0.000151956	0.725635	0.630001
TSAT	Osteoporosis	rs5756492	A	G	0.000136546	0.000151371	0.283329	0.37
TSAT	Osteoporosis	rs9358858	T	G	-0.000352051	0.000149991	0.288496	0.0189998
TSAT	Osteoporosis	rs1233333	A	G	0.000167189	0.000135677	0.462918	0.22
TSAT	Osteoporosis	rs2744258	C	A	0.000184482	0.000155427	0.744652	0.24
TSAT	Osteoporosis	rs407934	T	C	-5.33672e-05	0.000141764	0.359664	0.709999
Transferrin	Osteoporosis	rs9405124	G	A	-0.000112652	0.000150748	0.280626	0.450001
Transferrin	Osteoporosis	rs1444598	C	T	7.72843e-05	0.000137875	0.55439	0.58
Transferrin	Osteoporosis	rs10434845	G	C	-4.03767e-06	0.000138018	0.405902	0.98
Transferrin	Osteoporosis	rs9990333	T	C	9.97353e-05	0.000136311	0.449968	0.46
Transferrin	Osteoporosis	rs10946813	A	G	0.000108403	0.000137058	0.402068	0.43
Transferrin	Osteoporosis	rs2393915	C	A	5.46619e-05	0.000135489	0.491294	0.69
Transferrin	Osteoporosis	rs7646392	T	C	-0.000180946	0.000138321	0.40219	0.19
Transferrin	Osteoporosis	rs1410440	A	C	3.62768e-05	0.000138365	0.409251	0.79
Transferrin	Osteoporosis	rs2032447	G	A	0.000259089	0.000146621	0.692244	0.0769999
Transferrin	Osteoporosis	rs3094188	A	C	0.000472617	0.000142511	0.655883	0.000909997
Transferrin	Osteoporosis	rs174577	A	C	-0.000272984	0.000141875	0.352444	0.0539995
Transferrin	Osteoporosis	rs2692670	C	T	-0.000130026	0.000174706	0.813243	0.46
Transferrin	Osteoporosis	rs4712955	G	A	0.000235982	0.000135751	0.535862	0.0819993
Transferrin	Osteoporosis	rs7762537	C	A	5.12866e-05	0.000160802	0.238604	0.75
Transferrin	Osteoporosis	rs2690097	C	T	0.000134887	0.00015345	0.267507	0.38
Transferrin	Osteoporosis	rs6923367	T	A	5.24221e-05	0.000149605	0.286292	0.73
Transferrin	Osteoporosis	rs4711080	C	A	3.76429e-05	0.000150347	0.715858	0.8
Transferrin	Osteoporosis	rs1444600	T	C	0.000295637	0.000140971	0.637665	0.0359998
Transferrin	Osteoporosis	rs13080154	C	T	2.22972e-05	0.000140513	0.635752	0.87
Transferrin	Osteoporosis	rs3811658	T	C	0.000114614	0.000142761	0.344521	0.42
Transferrin	Osteoporosis	rs11963067	T	A	0.000296696	0.000156557	0.249315	0.0580003
Transferrin	Osteoporosis	rs1107413	C	G	0.000122783	0.000153473	0.26441	0.42
Transferrin	Osteoporosis	rs1105877	C	T	0.000106912	0.000154412	0.275852	0.49
Transferrin	Osteoporosis	rs10456324	A	G	8.25493e-05	0.000136691	0.440473	0.55
Transferrin	Osteoporosis	rs1495741	A	G	-5.51746e-05	0.000163226	0.779472	0.74
Transferrin	Osteoporosis	rs722086	T	C	-0.000442503	0.000175069	0.816134	0.0109999
Transferrin	Osteoporosis	rs9358858	T	G	-0.000352051	0.000149991	0.288496	0.0189998
Transferrin	Osteoporosis	rs1233333	A	G	0.000167189	0.000135677	0.462918	0.22
Transferrin	Osteoporosis	rs9358928	T	C	-8.11588e-06	0.00013622	0.556837	0.95
Transferrin	Osteoporosis	rs9268633	G	A	0.000119334	0.000168772	0.79884	0.48
Transferrin	Osteoporosis	rs407934	T	C	-5.33672e-05	0.000141764	0.359664	0.709999
serum iron	Rheumatoid Arthritis	rs1927695	G	A	-0.000375927	0.000291076	0.170867	0.2
serum iron	Rheumatoid Arthritis	rs1800562	A	G	-0.000473308	0.00041061	0.076779	0.25
serum iron	Rheumatoid Arthritis	rs916213	C	T	-0.000164714	0.000221382	0.575005	0.46
serum iron	Rheumatoid Arthritis	rs5756492	A	G	-0.000567001	0.000244744	0.283331	0.021
serum iron	Rheumatoid Arthritis	rs855791	G	A	-8.93945e-06	0.000221511	0.56119	0.97
serum iron	Rheumatoid Arthritis	rs2074504	C	T	-0.000120453	0.00023559	0.685658	0.61
serum iron	Rheumatoid Arthritis	rs10434845	G	C	-0.000354382	0.000223102	0.405902	0.11
serum iron	Rheumatoid Arthritis	rs9358928	T	C	-0.000145238	0.000220196	0.556841	0.51
serum iron	Rheumatoid Arthritis	rs12216125	T	C	1.36305e-06	0.000227629	0.360242	1
serum iron	Rheumatoid Arthritis	rs13209646	A	T	-3.14144e-05	0.000310987	0.155067	0.92
serum iron	Rheumatoid Arthritis	rs2160907	G	A	0.000441033	0.000317076	0.13966	0.16
serum iron	Rheumatoid Arthritis	rs7286184	G	A	0.000296595	0.000268152	0.21155	0.27
serum iron	Rheumatoid Arthritis	rs4712955	G	A	-0.000202893	0.000219434	0.535858	0.36
serum iron	Rheumatoid Arthritis	rs806794	G	A	-0.000248553	0.000245404	0.273756	0.31
serum iron	Rheumatoid Arthritis	rs198855	T	A	0.0002364	0.000244871	0.722619	0.33
serum iron	Rheumatoid Arthritis	rs9358858	T	G	-0.000264352	0.000242457	0.288487	0.28
serum iron	Rheumatoid Arthritis	rs518700	A	T	4.58935e-05	0.000241426	0.710213	0.85
serum iron	Rheumatoid Arthritis	rs1525892	A	G	-0.000116657	0.000231424	0.33935	0.61
serum iron	Rheumatoid Arthritis	rs407934	T	C	-0.000329545	0.000229154	0.359665	0.15
serum iron	Rheumatoid Arthritis	rs2744257	C	T	4.59697e-05	0.000251298	0.744592	0.85
serum iron	Rheumatoid Arthritis	rs11756569	T	A	0.000191551	0.000293469	0.166534	0.51
serum iron	Rheumatoid Arthritis	rs926331	T	C	-0.000132792	0.000238617	0.304639	0.58
Ferritin	Rheumatoid Arthritis	rs1800562	A	G	-0.000473308	0.00041061	0.076779	0.25
Ferritin	Rheumatoid Arthritis	rs368243	C	T	0.000303347	0.000220656	0.555044	0.17
Ferritin	Rheumatoid Arthritis	rs12216125	T	C	1.36305e-06	0.000227629	0.360242	1
Ferritin	Rheumatoid Arthritis	rs2413450	C	T	-6.88487e-05	0.00021939	0.538265	0.75
Ferritin	Rheumatoid Arthritis	rs12693541	T	C	0.000324819	0.000330669	0.872936	0.33
TSAT	Rheumatoid Arthritis	rs2393915	C	A	0.000276225	0.000219009	0.491292	0.21
TSAT	Rheumatoid Arthritis	rs1927695	G	A	-0.000375927	0.000291076	0.170867	0.2
TSAT	Rheumatoid Arthritis	rs12196939	A	G	0.000200258	0.000311017	0.153765	0.52
TSAT	Rheumatoid Arthritis	rs7762821	G	C	-4.20063e-05	0.000259976	0.238545	0.87
TSAT	Rheumatoid Arthritis	rs1736919	G	A	0.000737243	0.000239224	0.700892	0.0021
TSAT	Rheumatoid Arthritis	rs1800562	A	G	-0.000473308	0.00041061	0.076779	0.25
TSAT	Rheumatoid Arthritis	rs8177272	A	G	-0.000108492	0.000231505	0.339046	0.64
TSAT	Rheumatoid Arthritis	rs916213	C	T	-0.000164714	0.000221382	0.575005	0.46
TSAT	Rheumatoid Arthritis	rs5756492	A	G	-0.000567001	0.000244744	0.283331	0.021
TSAT	Rheumatoid Arthritis	rs855791	G	A	-8.93945e-06	0.000221511	0.56119	0.97
TSAT	Rheumatoid Arthritis	rs221834	G	C	0.000444029	0.00041242	0.072602	0.28
TSAT	Rheumatoid Arthritis	rs10434845	G	C	-0.000354382	0.000223102	0.405902	0.11
TSAT	Rheumatoid Arthritis	rs1015811	G	A	-0.000597316	0.000251843	0.253114	0.0179999
TSAT	Rheumatoid Arthritis	rs12216125	T	C	1.36305e-06	0.000227629	0.360242	1
TSAT	Rheumatoid Arthritis	rs13209646	A	T	-3.14144e-05	0.000310987	0.155067	0.92
TSAT	Rheumatoid Arthritis	rs10946813	A	G	0.000304593	0.000221546	0.402062	0.17
TSAT	Rheumatoid Arthritis	rs2160907	G	A	0.000441033	0.000317076	0.13966	0.16
TSAT	Rheumatoid Arthritis	rs7286184	G	A	0.000296595	0.000268152	0.21155	0.27
TSAT	Rheumatoid Arthritis	rs1799852	T	C	0.000285779	0.000373553	0.094512	0.44
TSAT	Rheumatoid Arthritis	rs7759489	T	C	-0.000214352	0.000288659	0.182757	0.46
TSAT	Rheumatoid Arthritis	rs4712955	G	A	-0.000202893	0.000219434	0.535858	0.36
TSAT	Rheumatoid Arthritis	rs4712972	G	A	-0.0004154	0.000306507	0.850028	0.18
TSAT	Rheumatoid Arthritis	rs2744258	C	A	4.73716e-05	0.000251237	0.744643	0.85
TSAT	Rheumatoid Arthritis	rs1233333	A	G	-0.000588512	0.000219316	0.462911	0.00729995
TSAT	Rheumatoid Arthritis	rs2097775	T	A	0.00141659	0.000299364	0.840771	2.19999e-06
TSAT	Rheumatoid Arthritis	rs9358858	T	G	-0.000264352	0.000242457	0.288487	0.28
TSAT	Rheumatoid Arthritis	rs518700	A	T	4.58935e-05	0.000241426	0.710213	0.85
TSAT	Rheumatoid Arthritis	rs407934	T	C	-0.000329545	0.000229154	0.359665	0.15
TSAT	Rheumatoid Arthritis	rs7773004	G	A	0.000175345	0.000219249	0.495403	0.42
TSAT	Rheumatoid Arthritis	rs6939576	A	G	0.000318529	0.000235162	0.317705	0.18
TSAT	Rheumatoid Arthritis	rs301397	C	T	-0.000518617	0.000236811	0.687607	0.0290001
TSAT	Rheumatoid Arthritis	rs3804111	G	T	0.000349447	0.000220102	0.446446	0.11
TSAT	Rheumatoid Arthritis	rs13215804	G	A	-0.000406133	0.000227466	0.362615	0.0739997
TSAT	Rheumatoid Arthritis	rs198839	G	T	0.000329229	0.000245626	0.725631	0.18
TSAT	Rheumatoid Arthritis	rs926331	T	C	-0.000132792	0.000238617	0.304639	0.58
Transferrin	Rheumatoid Arthritis	rs2393915	C	A	0.000276225	0.000219009	0.491292	0.21
Transferrin	Rheumatoid Arthritis	rs2032447	G	A	-4.15707e-05	0.000237007	0.692244	0.86
Transferrin	Rheumatoid Arthritis	rs6923367	T	A	-0.000236761	0.000241831	0.286295	0.33
Transferrin	Rheumatoid Arthritis	rs1800562	A	G	-0.000473308	0.00041061	0.076779	0.25
Transferrin	Rheumatoid Arthritis	rs1105877	C	T	-0.000291098	0.000249654	0.275851	0.24
Transferrin	Rheumatoid Arthritis	rs1051772	C	T	-0.000119796	0.000382541	0.089958	0.75
Transferrin	Rheumatoid Arthritis	rs1107413	C	G	0.000442771	0.000248136	0.264416	0.0739997
Transferrin	Rheumatoid Arthritis	rs13080154	C	T	-0.000190344	0.000227184	0.635766	0.4
Transferrin	Rheumatoid Arthritis	rs174577	A	C	-0.00042677	0.000229391	0.352442	0.0629999
Transferrin	Rheumatoid Arthritis	rs1495741	A	G	-0.000403307	0.00026391	0.779474	0.13
Transferrin	Rheumatoid Arthritis	rs10434845	G	C	-0.000354382	0.000223102	0.405902	0.11
Transferrin	Rheumatoid Arthritis	rs9358928	T	C	-0.000145238	0.000220196	0.556841	0.51
Transferrin	Rheumatoid Arthritis	rs11963067	T	A	-0.000145641	0.000253063	0.24932	0.56
Transferrin	Rheumatoid Arthritis	rs5009711	T	C	-0.000212339	0.000292647	0.16913	0.47
Transferrin	Rheumatoid Arthritis	rs10946813	A	G	0.000304593	0.000221546	0.402062	0.17
Transferrin	Rheumatoid Arthritis	rs1444600	T	C	-4.07544e-05	0.00022792	0.63766	0.86
Transferrin	Rheumatoid Arthritis	rs1444598	C	T	7.58325e-05	0.000222919	0.5544	0.73
Transferrin	Rheumatoid Arthritis	rs1799852	T	C	0.000285779	0.000373553	0.094512	0.44
Transferrin	Rheumatoid Arthritis	rs3811658	T	C	-0.000170069	0.000230812	0.344521	0.46
Transferrin	Rheumatoid Arthritis	rs7762537	C	A	-4.33474e-05	0.000259931	0.238603	0.87
Transferrin	Rheumatoid Arthritis	rs4712955	G	A	-0.000202893	0.000219434	0.535858	0.36
Transferrin	Rheumatoid Arthritis	rs722086	T	C	-0.000537058	0.000282988	0.816127	0.0580003
Transferrin	Rheumatoid Arthritis	rs9268633	G	A	0.00286032	0.000272812	0.798843	1e-25
Transferrin	Rheumatoid Arthritis	rs744653	T	C	0.000371057	0.000316788	0.859801	0.24
Transferrin	Rheumatoid Arthritis	rs129128	T	C	0.000101821	0.000317272	0.861814	0.75
Transferrin	Rheumatoid Arthritis	rs1233333	A	G	-0.000588512	0.000219316	0.462911	0.00729995
Transferrin	Rheumatoid Arthritis	rs3094124	G	C	0.000686831	0.000378146	0.907728	0.0690001
Transferrin	Rheumatoid Arthritis	rs1410440	A	C	-0.000262473	0.00022366	0.409256	0.24
Transferrin	Rheumatoid Arthritis	rs9358858	T	G	-0.000264352	0.000242457	0.288487	0.28
Transferrin	Rheumatoid Arthritis	rs9405124	G	A	-8.49845e-05	0.00024368	0.28062	0.73
Transferrin	Rheumatoid Arthritis	rs9990333	T	C	-0.000372721	0.000220386	0.449974	0.0909997
Transferrin	Rheumatoid Arthritis	rs9824452	A	G	-6.7776e-05	0.000322119	0.134279	0.83
Transferrin	Rheumatoid Arthritis	rs2692670	C	T	0.000195971	0.000282464	0.813244	0.49
Transferrin	Rheumatoid Arthritis	rs2715630	T	C	0.000329119	0.000318126	0.138573	0.3
Transferrin	Rheumatoid Arthritis	rs4711080	C	A	0.000496355	0.000243029	0.715864	0.0409996
Transferrin	Rheumatoid Arthritis	rs2690097	C	T	-7.67584e-05	0.000248045	0.267511	0.760001
Transferrin	Rheumatoid Arthritis	rs407934	T	C	-0.000329545	0.000229154	0.359665	0.15
Transferrin	Rheumatoid Arthritis	rs11757000	C	T	-0.00116832	0.000299461	0.158667	9.59997e-05
Transferrin	Rheumatoid Arthritis	rs7646392	T	C	2.1868e-05	0.000223634	0.402197	0.92
Transferrin	Rheumatoid Arthritis	rs10456324	A	G	0.000331671	0.000220955	0.440467	0.13
Transferrin	Rheumatoid Arthritis	rs3094188	A	C	0.000180143	0.000230362	0.655887	0.43
serum iron	Ankylosing Spondylitis	rs1525892	A	G	-4.69848e-05	0.000116057	0.33935	0.69
serum iron	Ankylosing Spondylitis	rs518700	A	T	-0.000168083	0.000121032	0.710213	0.16
serum iron	Ankylosing Spondylitis	rs4712955	G	A	0.000181626	0.000110007	0.535858	0.0990011
serum iron	Ankylosing Spondylitis	rs12216125	T	C	0.000205485	0.000114115	0.360242	0.0719996
serum iron	Ankylosing Spondylitis	rs855791	G	A	6.71402e-05	0.000111086	0.56119	0.55
serum iron	Ankylosing Spondylitis	rs806794	G	A	0.00010129	0.000123027	0.273756	0.41
serum iron	Ankylosing Spondylitis	rs2074504	C	T	-0.000448523	0.000118106	0.685658	0.00015
serum iron	Ankylosing Spondylitis	rs5756492	A	G	0.000112363	0.000122737	0.283331	0.36
serum iron	Ankylosing Spondylitis	rs198855	T	A	-0.000473598	0.000122759	0.722619	0.000109999
serum iron	Ankylosing Spondylitis	rs9358928	T	C	0.000212242	0.000110389	0.556841	0.0549997
serum iron	Ankylosing Spondylitis	rs9358858	T	G	0.000159393	0.000121549	0.288487	0.19
serum iron	Ankylosing Spondylitis	rs407934	T	C	0.000138111	0.00011488	0.359665	0.23
serum iron	Ankylosing Spondylitis	rs916213	C	T	0.000185719	0.000111021	0.575005	0.0940005
serum iron	Ankylosing Spondylitis	rs10434845	G	C	3.64178e-05	0.000111846	0.405902	0.74
serum iron	Ankylosing Spondylitis	rs926331	T	C	-7.78551e-05	0.000119664	0.304639	0.52
Ferritin	Ankylosing Spondylitis	rs12216125	T	C	0.000205485	0.000114115	0.360242	0.0719996
Ferritin	Ankylosing Spondylitis	rs368243	C	T	0.000197797	0.000110655	0.555044	0.0739997
Ferritin	Ankylosing Spondylitis	rs2413450	C	T	6.94023e-05	0.000110022	0.538265	0.53
TSAT	Ankylosing Spondylitis	rs3804111	G	T	0.000179022	0.000110342	0.446446	0.1
TSAT	Ankylosing Spondylitis	rs1736919	G	A	7.02843e-05	0.000119928	0.700892	0.56
TSAT	Ankylosing Spondylitis	rs518700	A	T	-0.000168083	0.000121032	0.710213	0.16
TSAT	Ankylosing Spondylitis	rs4712955	G	A	0.000181626	0.000110007	0.535858	0.0990011
TSAT	Ankylosing Spondylitis	rs12216125	T	C	0.000205485	0.000114115	0.360242	0.0719996
TSAT	Ankylosing Spondylitis	rs13215804	G	A	-0.000594843	0.000114034	0.362615	1.79999e-07
TSAT	Ankylosing Spondylitis	rs855791	G	A	6.71402e-05	0.000111086	0.56119	0.55
TSAT	Ankylosing Spondylitis	rs1233333	A	G	-0.000449674	0.000109948	0.462911	4.30002e-05
TSAT	Ankylosing Spondylitis	rs8177272	A	G	-4.30541e-05	0.000116098	0.339046	0.709999
TSAT	Ankylosing Spondylitis	rs301397	C	T	0.000192517	0.000118719	0.687607	0.1
TSAT	Ankylosing Spondylitis	rs198839	G	T	-0.000469171	0.000123137	0.725631	0.000140001
TSAT	Ankylosing Spondylitis	rs5756492	A	G	0.000112363	0.000122737	0.283331	0.36
TSAT	Ankylosing Spondylitis	rs7773004	G	A	-0.000209479	0.000109914	0.495403	0.0569994
TSAT	Ankylosing Spondylitis	rs9358858	T	G	0.000159393	0.000121549	0.288487	0.19
TSAT	Ankylosing Spondylitis	rs407934	T	C	0.000138111	0.00011488	0.359665	0.23
TSAT	Ankylosing Spondylitis	rs916213	C	T	0.000185719	0.000111021	0.575005	0.0940005
TSAT	Ankylosing Spondylitis	rs10434845	G	C	3.64178e-05	0.000111846	0.405902	0.74
TSAT	Ankylosing Spondylitis	rs10946813	A	G	9.07806e-05	0.000111066	0.402062	0.41
TSAT	Ankylosing Spondylitis	rs2393915	C	A	-0.000221647	0.000109794	0.491292	0.0439997
TSAT	Ankylosing Spondylitis	rs6939576	A	G	-0.000476537	0.000117892	0.317705	5.30005e-05
TSAT	Ankylosing Spondylitis	rs926331	T	C	-7.78551e-05	0.000119664	0.304639	0.52
Transferrin	Ankylosing Spondylitis	rs1105877	C	T	0.000178409	0.0001252	0.275851	0.15
Transferrin	Ankylosing Spondylitis	rs4712955	G	A	0.000181626	0.000110007	0.535858	0.0990011
Transferrin	Ankylosing Spondylitis	rs2032447	G	A	-3.52551e-05	0.000118817	0.692244	0.77
Transferrin	Ankylosing Spondylitis	rs10456324	A	G	0.000143869	0.00011077	0.440467	0.19
Transferrin	Ankylosing Spondylitis	rs1233333	A	G	-0.000449674	0.000109948	0.462911	4.30002e-05
Transferrin	Ankylosing Spondylitis	rs6923367	T	A	-0.000297542	0.000121235	0.286295	0.0140001
Transferrin	Ankylosing Spondylitis	rs174577	A	C	-0.00012881	0.000115033	0.352442	0.26
Transferrin	Ankylosing Spondylitis	rs1410440	A	C	-6.8308e-05	0.000112125	0.409256	0.54
Transferrin	Ankylosing Spondylitis	rs9405124	G	A	1.8346e-05	0.000122162	0.28062	0.88
Transferrin	Ankylosing Spondylitis	rs1444600	T	C	-3.25454e-05	0.0001143	0.63766	0.780001
Transferrin	Ankylosing Spondylitis	rs1444598	C	T	7.50941e-05	0.000111792	0.5544	0.5
Transferrin	Ankylosing Spondylitis	rs13080154	C	T	-6.83382e-05	0.000113931	0.635766	0.55
Transferrin	Ankylosing Spondylitis	rs3811658	T	C	-1.80303e-05	0.000115751	0.344521	0.88
Transferrin	Ankylosing Spondylitis	rs9990333	T	C	-7.17204e-05	0.000110522	0.449974	0.52
Transferrin	Ankylosing Spondylitis	rs4711080	C	A	0.000183103	0.000121836	0.715864	0.13
Transferrin	Ankylosing Spondylitis	rs9358928	T	C	0.000212242	0.000110389	0.556841	0.0549997
Transferrin	Ankylosing Spondylitis	rs9358858	T	G	0.000159393	0.000121549	0.288487	0.19
Transferrin	Ankylosing Spondylitis	rs407934	T	C	0.000138111	0.00011488	0.359665	0.23
Transferrin	Ankylosing Spondylitis	rs7646392	T	C	3.36727e-05	0.000112151	0.402197	0.760001
Transferrin	Ankylosing Spondylitis	rs10434845	G	C	3.64178e-05	0.000111846	0.405902	0.74
Transferrin	Ankylosing Spondylitis	rs10946813	A	G	9.07806e-05	0.000111066	0.402062	0.41
Transferrin	Ankylosing Spondylitis	rs2393915	C	A	-0.000221647	0.000109794	0.491292	0.0439997
Transferrin	Ankylosing Spondylitis	rs3094188	A	C	-0.00179453	0.000115485	0.655887	1.9002e-54
serum iron	Gout	rs10434845	G	C	0.011	0.033	NA	0.74367
serum iron	Gout	rs11756569	T	A	0.0021	0.044	NA	0.962131
serum iron	Gout	rs12216125	T	C	0.084	0.033	NA	0.0122778
serum iron	Gout	rs13209646	A	T	0.085	0.054	NA	0.123686
serum iron	Gout	rs1525892	A	G	0.012	0.034	NA	0.731818
serum iron	Gout	rs1800562	A	G	0.15	0.067	NA	0.0301086
serum iron	Gout	rs1927695	G	A	0.022	0.045	NA	0.625743
serum iron	Gout	rs198855	T	A	-0.0017	0.036	NA	0.963512
serum iron	Gout	rs2074504	C	T	-0.062	0.036	NA	0.0962321
serum iron	Gout	rs2160907	G	A	0.012	0.046	NA	0.797382
serum iron	Gout	rs2744257	C	T	-0.052	0.037	NA	0.170119
serum iron	Gout	rs407934	T	C	0.015	0.035	NA	0.677172
serum iron	Gout	rs4712955	G	A	0.064	0.039	NA	0.0995222
serum iron	Gout	rs518700	A	T	0.034	0.036	NA	0.351122
serum iron	Gout	rs5756492	A	G	0.0099	0.036	NA	0.787412
serum iron	Gout	rs7286184	G	A	0.036	0.037	NA	0.332244
serum iron	Gout	rs806794	G	A	-0.039	0.037	NA	0.294427
serum iron	Gout	rs855791	G	A	0.0076	0.034	NA	0.826891
serum iron	Gout	rs916213	C	T	0.0002	0.033	NA	0.99428
serum iron	Gout	rs926331	T	C	-0.028	0.043	NA	0.511015
serum iron	Gout	rs9358858	T	G	0.052	0.036	NA	0.158565
serum iron	Gout	rs9358928	T	C	0.031	0.037	NA	0.410043
Ferritin	Gout	rs12216125	T	C	0.084	0.033	NA	0.0122778
Ferritin	Gout	rs12693541	T	C	0.022	0.048	NA	0.647211
Ferritin	Gout	rs1800562	A	G	0.15	0.067	NA	0.0301086
Ferritin	Gout	rs2413450	C	T	0.0088	0.034	NA	0.800738
Ferritin	Gout	rs368243	C	T	0.02	0.033	NA	0.53819
TSAT	Gout	rs1800562	A	G	0.15	0.067	NA	0.0301086
TSAT	Gout	rs2393915	C	A	-0.029	0.033	NA	0.39032
TSAT	Gout	rs12216125	T	C	0.084	0.033	NA	0.0122778
TSAT	Gout	rs10946813	A	G	-0.0004	0.034	NA	0.990237
TSAT	Gout	rs13209646	A	T	0.085	0.054	NA	0.123686
TSAT	Gout	rs198839	G	T	-0.0033	0.036	NA	0.929389
TSAT	Gout	rs1015811	G	A	-0.043	0.037	NA	0.248079
TSAT	Gout	rs5756492	A	G	0.0099	0.036	NA	0.787412
TSAT	Gout	rs221834	G	C	0.06	0.074	NA	0.423878
TSAT	Gout	rs7773004	G	A	-0.055	0.033	NA	0.0984578
TSAT	Gout	rs1927695	G	A	0.022	0.045	NA	0.625743
TSAT	Gout	rs4712972	G	A	-0.092	0.048	NA	0.0565614
TSAT	Gout	rs1233333	A	G	0.12	0.045	NA	0.00724303
TSAT	Gout	rs2744258	C	A	-0.05	0.038	NA	0.185701
TSAT	Gout	rs9358858	T	G	0.052	0.036	NA	0.158565
TSAT	Gout	rs3129157	G	A	0.047	0.097	NA	0.633461
TSAT	Gout	rs2160907	G	A	0.012	0.046	NA	0.797382
TSAT	Gout	rs7286184	G	A	0.036	0.037	NA	0.332244
TSAT	Gout	rs10434845	G	C	0.011	0.033	NA	0.74367
TSAT	Gout	rs4712955	G	A	0.064	0.039	NA	0.0995222
TSAT	Gout	rs518700	A	T	0.034	0.036	NA	0.351122
TSAT	Gout	rs7762821	G	C	0.058	0.039	NA	0.146993
TSAT	Gout	rs3804111	G	T	-0.037	0.033	NA	0.262241
TSAT	Gout	rs6939576	A	G	-0.027	0.036	NA	0.468124
TSAT	Gout	rs2097775	T	A	-0.1	0.046	NA	0.0314044
TSAT	Gout	rs1799852	T	C	0.034	0.059	NA	0.565843
TSAT	Gout	rs926331	T	C	-0.028	0.043	NA	0.511015
TSAT	Gout	rs855791	G	A	0.0076	0.034	NA	0.826891
TSAT	Gout	rs916213	C	T	0.0002	0.033	NA	0.99428
TSAT	Gout	rs12196939	A	G	-0.047	0.046	NA	0.314447
TSAT	Gout	rs13215804	G	A	-0.0016	0.035	NA	0.964597
TSAT	Gout	rs301397	C	T	-0.0015	0.033	NA	0.964104
TSAT	Gout	rs1736919	G	A	-0.07	0.038	NA	0.0670873
TSAT	Gout	rs8177272	A	G	0.014	0.035	NA	0.679346
TSAT	Gout	rs407934	T	C	0.015	0.035	NA	0.677172
TSAT	Gout	rs7759489	T	C	-0.034	0.048	NA	0.481733
Transferrin	Gout	rs11963067	T	A	0.038	0.047	NA	0.429848
Transferrin	Gout	rs2393915	C	A	-0.029	0.033	NA	0.39032
Transferrin	Gout	rs9824452	A	G	0.088	0.047	NA	0.064087
Transferrin	Gout	rs1800562	A	G	0.15	0.067	NA	0.0301086
Transferrin	Gout	rs1444600	T	C	-0.07	0.034	NA	0.0400747
Transferrin	Gout	rs744653	T	C	0.049	0.047	NA	0.303939
Transferrin	Gout	rs10946813	A	G	-0.0004	0.034	NA	0.990237
Transferrin	Gout	rs9268633	G	A	0.044	0.041	NA	0.288116
Transferrin	Gout	rs9405124	G	A	0.077	0.035	NA	0.0298868
Transferrin	Gout	rs1105877	C	T	-0.0075	0.043	NA	0.861722
Transferrin	Gout	rs2715630	T	C	-0.046	0.048	NA	0.341536
Transferrin	Gout	rs9990333	T	C	-0.0066	0.032	NA	0.841989
Transferrin	Gout	rs7762537	C	A	0.059	0.039	NA	0.138657
Transferrin	Gout	rs2690097	C	T	-0.014	0.04	NA	0.735275
Transferrin	Gout	rs722086	T	C	0.023	0.046	NA	0.616838
Transferrin	Gout	rs9358858	T	G	0.052	0.036	NA	0.158565
Transferrin	Gout	rs1233333	A	G	0.12	0.045	NA	0.00724303
Transferrin	Gout	rs6923367	T	A	0.096	0.079	NA	0.228668
Transferrin	Gout	rs129128	T	C	-0.084	0.046	NA	0.0709316
Transferrin	Gout	rs9358928	T	C	0.031	0.037	NA	0.410043
Transferrin	Gout	rs5009711	T	C	0.013	0.048	NA	0.786524
Transferrin	Gout	rs1444598	C	T	-0.0055	0.034	NA	0.873955
Transferrin	Gout	rs1051772	C	T	0.05	0.054	NA	0.368187
Transferrin	Gout	rs13080154	C	T	0.032	0.036	NA	0.381449
Transferrin	Gout	rs7646392	T	C	0.0078	0.034	NA	0.82097
Transferrin	Gout	rs1107413	C	G	0.058	0.037	NA	0.128681
Transferrin	Gout	rs2692670	C	T	0.021	0.04	NA	0.605257
Transferrin	Gout	rs174577	A	C	-0.011	0.034	NA	0.758188
Transferrin	Gout	rs1799852	T	C	0.034	0.059	NA	0.565843
Transferrin	Gout	rs3811658	T	C	-0.0006	0.038	NA	0.988068
Transferrin	Gout	rs3094188	A	C	-0.0063	0.035	NA	0.859058
Transferrin	Gout	rs1495741	A	G	0.019	0.039	NA	0.630096
Transferrin	Gout	rs1410440	A	C	0.066	0.033	NA	0.0478762
Transferrin	Gout	rs407934	T	C	0.015	0.035	NA	0.677172
Transferrin	Gout	rs4712955	G	A	0.064	0.039	NA	0.0995222
Transferrin	Gout	rs2032447	G	A	0.064	0.035	NA	0.0654335
Transferrin	Gout	rs11757000	C	T	0.03	0.051	NA	0.561384
Transferrin	Gout	rs4711080	C	A	-0.023	0.037	NA	0.544436
Transferrin	Gout	rs10434845	G	C	0.011	0.033	NA	0.74367
Transferrin	Gout	rs10456324	A	G	-0.0023	0.0079	NA	0.776948
Transferrin	Gout	rs3094124	G	C	-0.13	0.061	NA	0.0306881
serum iron	Uric Acid	rs407934	T	C	0.0170052	0.00450561	0.183151	0.00016
serum iron	Uric Acid	rs1927695	G	A	0.00710235	0.00454582	0.182201	0.12
serum iron	Uric Acid	rs2744257	C	T	-0.000888182	0.00514108	0.864797	0.86
serum iron	Uric Acid	rs518700	A	T	0.0371121	0.00623575	0.913904	2.69998e-09
serum iron	Uric Acid	rs11756569	T	A	0.032775	0.0061765	0.087765	1.09999e-07
serum iron	Uric Acid	rs2074504	C	T	-0.00561078	0.00395886	0.73412	0.16
serum iron	Uric Acid	rs4712955	G	A	0.0139623	0.00392954	0.392113	0.000379997
serum iron	Uric Acid	rs12216125	T	C	-0.0108937	0.00770516	0.05419	0.16
serum iron	Uric Acid	rs9358928	T	C	0.0255961	0.00553736	0.13252	3.79997e-06
serum iron	Uric Acid	rs855791	G	A	0.00282374	0.00353291	0.434575	0.42
serum iron	Uric Acid	rs916213	C	T	-0.00283121	0.00387249	0.709585	0.46
serum iron	Uric Acid	rs7286184	G	A	0.00156239	0.00515538	0.136285	0.760001
serum iron	Uric Acid	rs5756492	A	G	-0.000418407	0.00384942	0.709085	0.91
serum iron	Uric Acid	rs198855	T	A	0.0505486	0.00552152	0.887448	5.40008e-20
serum iron	Uric Acid	rs806794	G	A	-0.0252629	0.0047751	0.837793	1.2e-07
serum iron	Uric Acid	rs9358858	T	G	0.00961219	0.0043819	0.197524	0.0280001
serum iron	Uric Acid	rs10434845	G	C	0.0131781	0.0035518	0.58997	0.00021
serum iron	Uric Acid	rs1525892	A	G	0.00416724	0.00350585	0.459986	0.23
serum iron	Uric Acid	rs926331	T	C	0.00527072	0.00359074	0.529172	0.14
Ferritin	Uric Acid	rs12693541	T	C	0.00625177	0.00559648	0.878029	0.26
Ferritin	Uric Acid	rs368243	C	T	-0.00764964	0.00408337	0.240808	0.061
Ferritin	Uric Acid	rs12216125	T	C	-0.0108937	0.00770516	0.05419	0.16
Ferritin	Uric Acid	rs2413450	C	T	0.00275827	0.00351524	0.447199	0.43
TSAT	Uric Acid	rs1799852	T	C	-7.44343e-05	0.00445476	0.196296	0.99
TSAT	Uric Acid	rs13215804	G	A	0.00727905	0.00470213	0.165606	0.12
TSAT	Uric Acid	rs407934	T	C	0.0170052	0.00450561	0.183151	0.00016
TSAT	Uric Acid	rs7762821	G	C	-0.0318285	0.0161436	0.01178	0.0490004
TSAT	Uric Acid	rs1927695	G	A	0.00710235	0.00454582	0.182201	0.12
TSAT	Uric Acid	rs6939576	A	G	0.0165027	0.00383703	0.293057	1.7e-05
TSAT	Uric Acid	rs2097775	T	A	0.0419725	0.0270394	0.995784	0.12
TSAT	Uric Acid	rs8177272	A	G	0.00423544	0.00350677	0.459697	0.23
TSAT	Uric Acid	rs518700	A	T	0.0371121	0.00623575	0.913904	2.69998e-09
TSAT	Uric Acid	rs3804111	G	T	-0.0199408	0.00379198	0.303513	1.5e-07
TSAT	Uric Acid	rs4712955	G	A	0.0139623	0.00392954	0.392113	0.000379997
TSAT	Uric Acid	rs12216125	T	C	-0.0108937	0.00770516	0.05419	0.16
TSAT	Uric Acid	rs221834	G	C	-0.00382218	0.00638479	0.088805	0.55
TSAT	Uric Acid	rs855791	G	A	0.00282374	0.00353291	0.434575	0.42
TSAT	Uric Acid	rs1015811	G	A	0.0182663	0.00356278	0.402033	2.90001e-07
TSAT	Uric Acid	rs916213	C	T	-0.00283121	0.00387249	0.709585	0.46
TSAT	Uric Acid	rs7286184	G	A	0.00156239	0.00515538	0.136285	0.760001
TSAT	Uric Acid	rs5756492	A	G	-0.000418407	0.00384942	0.709085	0.91
TSAT	Uric Acid	rs1736919	G	A	0.0100822	0.00418556	0.773969	0.016
TSAT	Uric Acid	rs198839	G	T	0.0506103	0.00552066	0.887436	4.79954e-20
TSAT	Uric Acid	rs3129157	G	A	-0.0994991	0.0860527	0.999508	0.25
TSAT	Uric Acid	rs9358858	T	G	0.00961219	0.0043819	0.197524	0.0280001
TSAT	Uric Acid	rs2744258	C	A	-0.000853427	0.00514136	0.864765	0.87
TSAT	Uric Acid	rs7773004	G	A	-0.0261297	0.00553783	0.887236	2.39999e-06
TSAT	Uric Acid	rs301397	C	T	-0.00580822	0.00396689	0.738288	0.14
TSAT	Uric Acid	rs10946813	A	G	0.00243974	0.00421362	0.220824	0.56
TSAT	Uric Acid	rs2393915	C	A	0.0130937	0.00378697	0.305718	0.000549997
TSAT	Uric Acid	rs7759489	T	C	0.00677534	0.00359179	0.381476	0.0589997
TSAT	Uric Acid	rs4712972	G	A	0.00308728	0.0281782	0.996198	0.91
TSAT	Uric Acid	rs1233333	A	G	-0.00814982	0.00380642	0.696254	0.032
TSAT	Uric Acid	rs10434845	G	C	0.0131781	0.0035518	0.58997	0.00021
TSAT	Uric Acid	rs926331	T	C	0.00527072	0.00359074	0.529172	0.14
Transferrin	Uric Acid	rs1107413	C	G	0.00243169	0.00419448	0.223466	0.56
Transferrin	Uric Acid	rs13080154	C	T	-0.000991477	0.00350054	0.53038	0.780001
Transferrin	Uric Acid	rs1799852	T	C	-7.44343e-05	0.00445476	0.196296	0.99
Transferrin	Uric Acid	rs2715630	T	C	0.00983175	0.00691644	0.06813	0.16
Transferrin	Uric Acid	rs3094188	A	C	0.0193024	0.003959	0.735036	1.09999e-06
Transferrin	Uric Acid	rs407934	T	C	0.0170052	0.00450561	0.183151	0.00016
Transferrin	Uric Acid	rs129128	T	C	-0.00374506	0.0104211	0.971249	0.719999
Transferrin	Uric Acid	rs9405124	G	A	0.00745505	0.00430661	0.20757	0.0830004
Transferrin	Uric Acid	rs2692670	C	T	-0.00341602	0.00353457	0.560738	0.33
Transferrin	Uric Acid	rs7646392	T	C	0.00427027	0.00385361	0.29087	0.27
Transferrin	Uric Acid	rs5009711	T	C	-0.0363721	0.0167304	0.010983	0.0299999
Transferrin	Uric Acid	rs7762537	C	A	-0.0325551	0.0161253	0.011802	0.0430002
Transferrin	Uric Acid	rs4712955	G	A	0.0139623	0.00392954	0.392113	0.000379997
Transferrin	Uric Acid	rs9358928	T	C	0.0255961	0.00553736	0.13252	3.79997e-06
Transferrin	Uric Acid	rs744653	T	C	0.00745806	0.00894147	0.959862	0.4
Transferrin	Uric Acid	rs1444598	C	T	-0.00535601	0.00606903	0.90924	0.38
Transferrin	Uric Acid	rs9824452	A	G	-0.000342871	0.00824841	0.04689	0.97
Transferrin	Uric Acid	rs174577	A	C	0.00620926	0.00354659	0.393015	0.08
Transferrin	Uric Acid	rs9990333	T	C	-0.0152314	0.0121259	0.024766	0.21
Transferrin	Uric Acid	rs722086	T	C	0.00971813	0.012965	0.981527	0.450001
Transferrin	Uric Acid	rs10456324	A	G	-0.0191413	0.00378207	0.306939	4.20001e-07
Transferrin	Uric Acid	rs4711080	C	A	-0.0119091	0.00658086	0.922314	0.0700003
Transferrin	Uric Acid	rs2690097	C	T	0.0038393	0.00419524	0.224044	0.36
Transferrin	Uric Acid	rs1051772	C	T	-0.00146475	0.0062433	0.085189	0.81
Transferrin	Uric Acid	rs1105877	C	T	-0.00101483	0.00413176	0.235694	0.81
Transferrin	Uric Acid	rs1410440	A	C	-0.0147435	0.00393437	0.277804	0.000179999
Transferrin	Uric Acid	rs9358858	T	G	0.00961219	0.0043819	0.197524	0.0280001
Transferrin	Uric Acid	rs2032447	G	A	0.00161047	0.00490973	0.85164	0.74
Transferrin	Uric Acid	rs10946813	A	G	0.00243974	0.00421362	0.220824	0.56
Transferrin	Uric Acid	rs2393915	C	A	0.0130937	0.00378697	0.305718	0.000549997
Transferrin	Uric Acid	rs9268633	G	A	0.025817	0.00418412	0.774574	6.80002e-10
Transferrin	Uric Acid	rs6923367	T	A	0.0278832	0.0039555	0.736537	1.80011e-12
Transferrin	Uric Acid	rs11757000	C	T	0.018821	0.00841573	0.045193	0.025
Transferrin	Uric Acid	rs11963067	T	A	-0.00224302	0.00491287	0.148287	0.649999
Transferrin	Uric Acid	rs1233333	A	G	-0.00814982	0.00380642	0.696254	0.032
Transferrin	Uric Acid	rs10434845	G	C	0.0131781	0.0035518	0.58997	0.00021
Transferrin	Uric Acid	rs1495741	A	G	-0.00836489	0.00375808	0.315721	0.0259998
Transferrin	Uric Acid	rs1444600	T	C	0.00303765	0.00451941	0.816368	0.5
Transferrin	Uric Acid	rs3811658	T	C	0.00471362	0.0035042	0.466288	0.18

## Sheet: ST S6
Supplementary Table S6. Mendelian randomization analysis of iron status predicted by genes and the risk of five bone and joint-related diseases.
Outcome	serum iron							Ferritin							TSAT							Transferrin
	Nsnp	IVW		Weighted median		MR-Egger		Nsnp	IVW		Weighted median		MR-Egger		Nsnp	IVW		Weighted median		MR-Egger		Nsnp	IVW		Weighted median		MR-Egger
		OR (95% CI)	p-value	OR (95% CI)	p-value	OR (95% CI)	p-value		OR (95% CI)	p-value	OR (95% CI)	p-value	OR (95% CI)	p-value		OR (95% CI)	p-value	OR (95% CI)	p-value	OR (95% CI)	p-value		OR (95% CI)	p-value	OR (95% CI)	p-value	OR (95% CI)	p-value
osteoarthritis	15	1.0034(0.9996,1.0073)	0.0831103	1.0046(0.9996,1.0098)	0.0699781	1.0113(0.9976,1.0251)	0.12965	4	1.0114(1.0021,1.0207)	0.0157018	1.0099(0.9980,1.02183)	0.102142	1.0228(0.9875,1.0593)	0.336151	28	1.0023(0.9998,1.0048)	0.0730822	1.0037(1.0002,1.0072)	0.0383807	1.0073(0.9998,1.0149)	0.0674734	35	0.9993(0.9975,1.0012)	0.465828	1.0008(0.9985,1.0031)	0.517208	1.0015(0.9983,1.0048)	0.369143
Osteoporosis	13	1.0002(0.9991,1.0012)	0.758318	0.9999(0.9987,1.0012)	0.894398	0.9999(0.9960,1.0039)	0.94655	3	0.9986(0.9960,1.0013)	0.30468	0.9988(0.9958,1.0018)	0.435348	1.0051(0.9839,1.0267)	0.723076	22	0.9997(0.9991,1.0004)	0.444081	0.9997(0.9990,1.0004)	0.545981	0.9997(0.9987,1.0007)	0.811328	27	0.9997(0.9974,1.0020)	0.235274	1.0003(0.9997,1.0009)	0.374467	1.0003(0.9992,1.0014)	0.633824
Rheumatoid Arthritis	15	0.9987(0.9973,0.9999)	0.0495387	0.9984(0.9966,1.0002)	0.0833315	1.0006(0.9958,1.0054)	0.810918	4	0.9977(0.9942,1.0012)	0.202873	0.9981(0.9938,1.0024)	0.382477	0.9987(0.9854,1.0123)	0.871661	27	0.9977(0.9966,0.9987)	1.39356e-05	0.9978(0.9965,0.9992)	0.00148563	1.0027(0.9999,1.0055)	0.0728637	35	1.0009(0.9996,1.0023)	0.169403	0.9996(0.9987,1.0005)	0.433183	0.9985(0.9963,1.0007)	0.191205
Ankylosing Spondylitis	11	1.0015(1.0005,1.0026)	0.00412407	1.0014(1.0003,1.0025)	0.0127811	1.0008(0.9969,1.0048)	0.695163	3	1.0007(0.9968,1.0046)	0.724572	1.0017(0.9987,1.0046)	0.262642	1.0207(1.0009,1.0409)	0.288612	18	1.0007(0.9994,1.0020)	0.270019	1.0012(1.0003,1.0020)	0.00424251	1.0015(0.9977.10054)	0.446366	21	0.9996(0.9981,1.0010)	0.557636	0.9999(0.9993,1.0004)	0.631694	1.0006(0.9980,1.0032)	0.648094
Gout	15	1.3357(1.0915,1.6345)	0.00494704	1.2588(0.9386,1.6882)	0.12425	1.0562(0.5234,2.1316)	0.880982	4	1.3014(0.6207,2.7285)	0.485594	0.9933(0.5115,1.9290)	0.984114	1.0694(0.0343,33.3410)	0.972978	28	1.2316(1.0666,1.4221)	0.00452909	1.2505(1.0225,1.5292)	0.0294726	1.3870(0.8965,2.1461)	0.15378	35	0.8563(0.7802,0.9399)	0.00109072	0.9151(0.8003,1.0465)	0.194941	0.9007(0.7650,1.0604)	0.218066

## Sheet: ST S7
Supplementary Table S7. Sensitivity analysis results of iron status predicted by genes and the risk of five bone and joint-related diseases.
Outcome	serum iron						Ferritin						TSAT						Transferrin
	Nsnp	Cochran’s Q test			MR-Egger		Nsnp	Cochran’s Q test			MR-Egger		Nsnp	Cochran’s Q test			MR-Egger		Nsnp	Cochran’s Q test			MR-Egger
		Q	p-value	I2	Egger intercept	p-value		Q	p-value	I2	Egger intercept	p-value		Q	p-value	I2	Egger intercept	p-value		Q	p-value	I2	Egger intercept	p-value
osteoarthritis	15	17.0392	0.254093	0.12	-0.000741481	0.262277	4	2.19859	0.532226	0	-0.000777048	0.583606	28	29.8916	0.319046	0.06	-0.000541952	0.176345	35	44.7686	0.102404	0.22	-0.000354194	0.120215
Osteoporosis	13	17.2684	0.139776	0.25	2.82389e-05	0.876269	3	0.396262	0.820263	0	-0.000381537	0.65742	22	29.2365	0.108439	0.25	-4.2152e-07	0.997083	27	44.015	0.0150599	0.39	1.17898e-05	0.865922
Rheumatoid Arthritis	15	13.3212	0.501399	0	-0.000184417	0.421837	4	1.33168	0.721625	0	-7.08936e-05	0.891457	27	34.4085	0.125045	0.22	-0.000536597	0.00107202	35	159.516	3.68408e-18	0.78	0.000394378	0.0138056
Ankylosing Spondylitis	11	17.6396	0.0613558	0.38	6.49242e-05	0.720376	3	1.28839	0.256345	0	-0.00117556	0.295314	18	95.2873	6.59108e-13	0.81	-8.38533e-05	0.667386	21	276.9	4.09953e-47	0.92	-0.000158772	0.351534
Gout	15	12.1759	0.592179	0	0.022774	0.505897	4	6.13008	0.10545	0.35	0.0137504	0.918294	28	29.3506	0.344105	0.05	-0.0129497	0.576044	35	35.2443	0.409123	0.01	-0.00671587	0.46474

## Sheet: ST S8
Supplementary Table S8. Genetic instruments information of iron status biomarkers as outcomes.
EXPOSURE	OUTCOME	SNP	EA	OA	Beta	SE	EAF	P value
osteoarthritis	serum iron	rs10405617	G	A	0.006	0.0099	0.664222	0.5443
osteoarthritis	serum iron	rs12133235	C	A	0.0156	0.0184	0.42131	0.3956
osteoarthritis	serum iron	rs13107325	T	C	-0.016	0.0104	0.074913	0.1218
osteoarthritis	serum iron	rs2290573	A	G	-0.0022	0.0102	0.559693	0.8285
osteoarthritis	serum iron	rs3771501	G	A	0.0184	0.0106	0.524169	0.0828991
osteoarthritis	Ferritin	rs12133235	C	A	0.0028	0.0096	0.664222	0.7678
osteoarthritis	Ferritin	rs2290573	A	G	0.0112	0.0096	0.42131	0.2443
osteoarthritis	Ferritin	rs3771501	G	A	0.013	0.0093	0.559693	0.1647
osteoarthritis	Ferritin	rs10405617	G	A	-0.0036	0.0099	0.524169	0.7117
osteoarthritis	TSAT	rs3771501	G	A	0.01	0.0099	0.664222	0.3159
osteoarthritis	TSAT	rs10405617	G	A	0.01	0.0106	0.42131	0.349
osteoarthritis	TSAT	rs13107325	T	C	0.016	0.0185	0.074913	0.3875
osteoarthritis	TSAT	rs2290573	A	G	-0.0075	0.0103	0.559693	0.4675
osteoarthritis	TSAT	rs12133235	C	A	-0.0203	0.0104	0.524169	0.0509894
osteoarthritis	Transferrin	rs13107325	T	C	-0.0036	0.0189	0.664222	0.8492
osteoarthritis	Transferrin	rs3771501	G	A	0.002	0.0102	0.42131	0.843
osteoarthritis	Transferrin	rs2290573	A	G	0.0109	0.0105	0.074913	0.2987
osteoarthritis	Transferrin	rs12133235	C	A	0.0156	0.0106	0.559693	0.1418
osteoarthritis	Transferrin	rs10405617	G	A	0.0167	0.0109	0.524169	0.1243
Rheumatoid Arthritis	serum iron	rs3132949	C	T	0.0075	0.0106	0.313429	0.4804
Rheumatoid Arthritis	serum iron	rs9268557	C	T	0.0069	0.01	0.758057	0.4871
Rheumatoid Arthritis	serum iron	rs1265048	C	T	-0.0003	0.0105	0.730471	0.9791
Rheumatoid Arthritis	serum iron	rs3128947	G	A	0.006	0.0145	0.504519	0.679401
Rheumatoid Arthritis	serum iron	rs9277976	C	T	0.0134	0.0178	0.132125	0.4518
Rheumatoid Arthritis	serum iron	rs9275698	G	A	0.0025	0.0103	0.591342	0.8105
Rheumatoid Arthritis	serum iron	rs2517591	A	T	0.0052	0.0154	0.133569	0.7363
Rheumatoid Arthritis	serum iron	rs2523676	T	C	-0.0215	0.0135	0.183792	0.1098
Rheumatoid Arthritis	serum iron	rs3819717	T	C	-0.0011	0.0106	0.354083	0.9201
Rheumatoid Arthritis	serum iron	rs3130787	G	A	-0.0179	0.0102	0.183606	0.0787408
Rheumatoid Arthritis	serum iron	rs9269190	C	T	-0.0072	0.0107	0.613529	0.5023
Rheumatoid Arthritis	serum iron	rs3873444	T	C	0.0296	0.0167	0.328846	0.0770992
Rheumatoid Arthritis	serum iron	rs154989	G	A	-0.0098	0.0098	0.547193	0.3182
Rheumatoid Arthritis	serum iron	rs206015	A	G	0.0011	0.0163	0.079917	0.9481
Rheumatoid Arthritis	serum iron	rs9267947	G	A	-0.0084	0.0101	0.094812	0.4032
Rheumatoid Arthritis	serum iron	rs7755852	G	A	-0.0231	0.0103	0.381399	0.0253998
Rheumatoid Arthritis	serum iron	rs3830041	T	C	-0.0365	0.0184	0.100758	0.04671
Rheumatoid Arthritis	serum iron	rs412657	G	T	-0.0091	0.0103	0.600586	0.3752
Rheumatoid Arthritis	serum iron	rs2524084	G	A	-0.0231	0.0105	0.478283	0.0274499
Rheumatoid Arthritis	serum iron	rs2273017	A	G	-0.0082	0.0103	0.476066	0.4251
Rheumatoid Arthritis	serum iron	rs6679677	A	C	-0.0197	0.0171	0.666749	0.2515
Rheumatoid Arthritis	serum iron	rs1521	T	C	-0.0372	0.0113	0.374379	0.000973801
Rheumatoid Arthritis	serum iron	rs151719	T	C	-0.0051	0.0118	0.095459	0.662799
Rheumatoid Arthritis	Ferritin	rs154989	G	A	-0.0225	0.0093	0.313429	0.0155901
Rheumatoid Arthritis	Ferritin	rs151719	T	C	-0.0062	0.011	0.758057	0.57
Rheumatoid Arthritis	Ferritin	rs2524084	G	A	-0.0319	0.0098	0.730471	0.00119801
Rheumatoid Arthritis	Ferritin	rs9277976	C	T	0.0325	0.0165	0.504519	0.0486598
Rheumatoid Arthritis	Ferritin	rs3128947	G	A	0.0102	0.0134	0.132125	0.4468
Rheumatoid Arthritis	Ferritin	rs206015	A	G	0.0108	0.0152	0.591342	0.479001
Rheumatoid Arthritis	Ferritin	rs6679677	A	C	-0.0145	0.016	0.133569	0.3641
Rheumatoid Arthritis	Ferritin	rs9268557	C	T	-0.0096	0.0094	0.183792	0.3037
Rheumatoid Arthritis	Ferritin	rs412657	G	T	-0.0014	0.0097	0.354083	0.8883
Rheumatoid Arthritis	Ferritin	rs1265048	C	T	-0.0032	0.01	0.183606	0.752199
Rheumatoid Arthritis	Ferritin	rs2273017	A	G	-0.0154	0.0097	0.613529	0.1135
Rheumatoid Arthritis	Ferritin	rs2517591	A	T	-0.0169	0.0144	0.328846	0.2379
Rheumatoid Arthritis	Ferritin	rs3830041	T	C	0.0174	0.0173	0.079917	0.3146
Rheumatoid Arthritis	Ferritin	rs3132949	C	T	0.0004	0.01	0.094812	0.9676
Rheumatoid Arthritis	Ferritin	rs7755852	G	A	-0.0225	0.0097	0.381399	0.0201999
Rheumatoid Arthritis	Ferritin	rs9267947	G	A	0.0009	0.0095	0.100758	0.9225
Rheumatoid Arthritis	Ferritin	rs9269190	C	T	-0.0124	0.01	0.600586	0.2158
Rheumatoid Arthritis	Ferritin	rs1521	T	C	-0.0159	0.0106	0.478283	0.1356
Rheumatoid Arthritis	Ferritin	rs2523676	T	C	0.0044	0.0126	0.476066	0.725301
Rheumatoid Arthritis	Ferritin	rs3130787	G	A	-0.0036	0.0096	0.666749	0.7067
Rheumatoid Arthritis	Ferritin	rs3873444	T	C	0.0224	0.0158	0.374379	0.1552
Rheumatoid Arthritis	Ferritin	rs9275698	G	A	-0.0041	0.0098	0.095459	0.6742
Rheumatoid Arthritis	TSAT	rs2517591	A	T	-0.0061	0.0154	0.313429	0.6933
Rheumatoid Arthritis	TSAT	rs154989	G	A	-0.0154	0.0099	0.758057	0.121
Rheumatoid Arthritis	TSAT	rs2523676	T	C	-0.0261	0.0135	0.730471	0.0524397
Rheumatoid Arthritis	TSAT	rs9267947	G	A	-0.015	0.0102	0.504519	0.1403
Rheumatoid Arthritis	TSAT	rs151719	T	C	-0.005	0.0118	0.132125	0.6705
Rheumatoid Arthritis	TSAT	rs1265048	C	T	-0.0071	0.0106	0.591342	0.5069
Rheumatoid Arthritis	TSAT	rs3132949	C	T	0.007	0.0107	0.133569	0.5131
Rheumatoid Arthritis	TSAT	rs3130787	G	A	-0.03	0.0102	0.183792	0.00316701
Rheumatoid Arthritis	TSAT	rs6679677	A	C	-0.0231	0.0172	0.354083	0.1794
Rheumatoid Arthritis	TSAT	rs2524084	G	A	-0.0264	0.0105	0.183606	0.0120501
Rheumatoid Arthritis	TSAT	rs206015	A	G	-0.0173	0.0164	0.613529	0.2935
Rheumatoid Arthritis	TSAT	rs3830041	T	C	-0.0164	0.0185	0.328846	0.3742
Rheumatoid Arthritis	TSAT	rs9268557	C	T	-0.0058	0.01	0.547193	0.5634
Rheumatoid Arthritis	TSAT	rs9269190	C	T	-0.0253	0.0106	0.079917	0.0171498
Rheumatoid Arthritis	TSAT	rs3819717	T	C	-0.0121	0.0107	0.094812	0.2584
Rheumatoid Arthritis	TSAT	rs1521	T	C	-0.0476	0.0114	0.381399	2.86497e-05
Rheumatoid Arthritis	TSAT	rs412657	G	T	-0.0152	0.0103	0.100758	0.1395
Rheumatoid Arthritis	TSAT	rs2273017	A	G	-0.0174	0.0103	0.600586	0.0919708
Rheumatoid Arthritis	TSAT	rs7755852	G	A	-0.037	0.0104	0.478283	0.000379097
Rheumatoid Arthritis	TSAT	rs3128947	G	A	0.0041	0.0146	0.476066	0.7796
Rheumatoid Arthritis	TSAT	rs9277976	C	T	0.0177	0.0178	0.666749	0.3199
Rheumatoid Arthritis	TSAT	rs9275698	G	A	0.0034	0.0104	0.374379	0.7405
Rheumatoid Arthritis	TSAT	rs3873444	T	C	0.0399	0.0169	0.095459	0.01854
Rheumatoid Arthritis	Transferrin	rs6679677	A	C	0.0098	0.0176	0.313429	0.576901
Rheumatoid Arthritis	Transferrin	rs2524084	G	A	0.0232	0.0107	0.758057	0.0311803
Rheumatoid Arthritis	Transferrin	rs3830041	T	C	-0.0259	0.0188	0.730471	0.1689
Rheumatoid Arthritis	Transferrin	rs3132949	C	T	0.0106	0.011	0.504519	0.3316
Rheumatoid Arthritis	Transferrin	rs2273017	A	G	0.0247	0.0106	0.132125	0.0202801
Rheumatoid Arthritis	Transferrin	rs3819717	T	C	0.0315	0.0109	0.591342	0.00402504
Rheumatoid Arthritis	Transferrin	rs3873444	T	C	-0.0091	0.0173	0.133569	0.5985
Rheumatoid Arthritis	Transferrin	rs206015	A	G	0.0346	0.0167	0.183792	0.03879
Rheumatoid Arthritis	Transferrin	rs151719	T	C	0.0156	0.0122	0.354083	0.2001
Rheumatoid Arthritis	Transferrin	rs1521	T	C	0.0335	0.0116	0.183606	0.00396598
Rheumatoid Arthritis	Transferrin	rs2517591	A	T	0.0187	0.0158	0.613529	0.2375
Rheumatoid Arthritis	Transferrin	rs2523676	T	C	0.0029	0.0138	0.328846	0.8316
Rheumatoid Arthritis	Transferrin	rs1265048	C	T	0.0229	0.0109	0.547193	0.0355402
Rheumatoid Arthritis	Transferrin	rs412657	G	T	0.028	0.0105	0.079917	0.00789805
Rheumatoid Arthritis	Transferrin	rs9269190	C	T	0.0383	0.011	0.094812	0.000505697
Rheumatoid Arthritis	Transferrin	rs9267947	G	A	0.0186	0.0104	0.381399	0.0741805
Rheumatoid Arthritis	Transferrin	rs3128947	G	A	0.0154	0.0149	0.100758	0.3012
Rheumatoid Arthritis	Transferrin	rs9268557	C	T	0.0262	0.0102	0.600586	0.0104501
Rheumatoid Arthritis	Transferrin	rs9277976	C	T	0.0025	0.0182	0.478283	0.8909
Rheumatoid Arthritis	Transferrin	rs9275698	G	A	0.0077	0.0106	0.476066	0.467599
Rheumatoid Arthritis	Transferrin	rs154989	G	A	0.0196	0.0103	0.666749	0.05671
Rheumatoid Arthritis	Transferrin	rs7755852	G	A	0.0278	0.0106	0.374379	0.008687
Rheumatoid Arthritis	Transferrin	rs3130787	G	A	0.0411	0.0104	0.095459	8.02602e-05
Ankylosing Spondylitis	serum iron	rs238869	T	C	0.0018	0.0105	0.303896	0.8604
Ankylosing Spondylitis	serum iron	rs9267853	C	T	-0.0013	0.0103	0.438525	0.899
Ankylosing Spondylitis	serum iron	rs2261033	G	A	-0.0043	0.0099	0.54937	0.6658
Ankylosing Spondylitis	serum iron	rs915895	C	T	-0.0078	0.0107	0.431622	0.4682
Ankylosing Spondylitis	serum iron	rs4585609	C	T	-0.0053	0.0107	0.622382	0.621199
Ankylosing Spondylitis	serum iron	rs1632854	A	T	-0.0078	0.01	0.369422	0.4331
Ankylosing Spondylitis	serum iron	rs2517549	A	C	-0.0195	0.0103	0.568133	0.0582103
Ankylosing Spondylitis	serum iron	rs2256543	C	T	-0.0214	0.01	0.304972	0.0321699
Ankylosing Spondylitis	serum iron	rs3134931	C	T	0.0277	0.0114	0.343023	0.01509
Ankylosing Spondylitis	serum iron	rs1611350	C	T	-0.0228	0.0109	0.515483	0.0362201
Ankylosing Spondylitis	serum iron	rs9357120	A	T	0.0046	0.0111	0.362655	0.681
Ankylosing Spondylitis	serum iron	rs2532924	C	T	-0.0214	0.0105	0.60746	0.0420204
Ankylosing Spondylitis	serum iron	rs7751856	A	C	0.0093	0.0099	0.276298	0.3493
Ankylosing Spondylitis	Ferritin	rs3134931	C	T	0.0254	0.0108	0.303896	0.0188599
Ankylosing Spondylitis	Ferritin	rs9267853	C	T	-0.0039	0.0096	0.438525	0.6878
Ankylosing Spondylitis	Ferritin	rs238869	T	C	0.0072	0.0098	0.54937	0.4626
Ankylosing Spondylitis	Ferritin	rs1611350	C	T	-0.0387	0.0103	0.431622	0.0001649
Ankylosing Spondylitis	Ferritin	rs2256543	C	T	0.0023	0.0094	0.622382	0.8063
Ankylosing Spondylitis	Ferritin	rs915895	C	T	-0.001	0.0102	0.369422	0.9209
Ankylosing Spondylitis	Ferritin	rs2261033	G	A	-0.0056	0.0093	0.568133	0.5517
Ankylosing Spondylitis	Ferritin	rs2517549	A	C	-0.0057	0.0098	0.304972	0.5603
Ankylosing Spondylitis	Ferritin	rs2532924	C	T	-0.0042	0.01	0.343023	0.675499
Ankylosing Spondylitis	Ferritin	rs4585609	C	T	0.0022	0.0101	0.515483	0.8255
Ankylosing Spondylitis	Ferritin	rs9357120	A	T	-0.0219	0.0104	0.362655	0.0357701
Ankylosing Spondylitis	Ferritin	rs1632854	A	T	-0.0125	0.0094	0.60746	0.1833
Ankylosing Spondylitis	Ferritin	rs7751856	A	C	0.0099	0.0094	0.276298	0.2888
Ankylosing Spondylitis	TSAT	rs4585609	C	T	-0.0097	0.0108	0.303896	0.3655
Ankylosing Spondylitis	TSAT	rs3134931	C	T	0.0211	0.0115	0.438525	0.0675803
Ankylosing Spondylitis	TSAT	rs2517549	A	C	-0.0243	0.0104	0.54937	0.01893
Ankylosing Spondylitis	TSAT	rs9357120	A	T	0.0031	0.0111	0.431622	0.781399
Ankylosing Spondylitis	TSAT	rs7751856	A	C	-0.0066	0.01	0.622382	0.5053
Ankylosing Spondylitis	TSAT	rs238869	T	C	0.0187	0.0105	0.369422	0.0744303
Ankylosing Spondylitis	TSAT	rs9267853	C	T	-0.0056	0.0102	0.568133	0.5822
Ankylosing Spondylitis	TSAT	rs2532924	C	T	-0.0405	0.0105	0.304972	0.0001213
Ankylosing Spondylitis	TSAT	rs915895	C	T	-0.0189	0.0108	0.343023	0.0819691
Ankylosing Spondylitis	TSAT	rs1632854	A	T	-0.0164	0.0101	0.515483	0.1052
Ankylosing Spondylitis	TSAT	rs2261033	G	A	-0.016	0.0099	0.362655	0.1074
Ankylosing Spondylitis	TSAT	rs1611350	C	T	-0.0465	0.0109	0.60746	2.09701e-05
Ankylosing Spondylitis	TSAT	rs2256543	C	T	-0.0309	0.01	0.276298	0.00199499
Ankylosing Spondylitis	Transferrin	rs2532924	C	T	0.0505	0.0107	0.303896	2.646e-06
Ankylosing Spondylitis	Transferrin	rs9357120	A	T	0.0041	0.0114	0.438525	0.719399
Ankylosing Spondylitis	Transferrin	rs238869	T	C	-0.0506	0.0108	0.54937	2.95202e-06
Ankylosing Spondylitis	Transferrin	rs1611350	C	T	0.0528	0.0112	0.431622	2.573e-06
Ankylosing Spondylitis	Transferrin	rs3134931	C	T	0.0076	0.0118	0.622382	0.520701
Ankylosing Spondylitis	Transferrin	rs2256543	C	T	0.0264	0.0102	0.369422	0.00981499
Ankylosing Spondylitis	Transferrin	rs2261033	G	A	0.025	0.0102	0.568133	0.0140699
Ankylosing Spondylitis	Transferrin	rs915895	C	T	0.0292	0.0111	0.304972	0.00819596
Ankylosing Spondylitis	Transferrin	rs9267853	C	T	0.026	0.0104	0.343023	0.01295
Ankylosing Spondylitis	Transferrin	rs7751856	A	C	0.0326	0.0102	0.515483	0.00134701
Ankylosing Spondylitis	Transferrin	rs1632854	A	T	0.0295	0.0103	0.362655	0.00428697
Ankylosing Spondylitis	Transferrin	rs4585609	C	T	-0.0007	0.011	0.60746	0.9459
Ankylosing Spondylitis	Transferrin	rs2517549	A	C	0.0171	0.0107	0.276298	0.1091
Gout	serum iron	rs12641877	A	G	0.013	0.0109	NA	0.2322
Gout	serum iron	rs1481012	G	A	-0.0055	0.0159	NA	0.730999
Gout	serum iron	rs10011796	C	T	-0.0064	0.0102	NA	0.5268
Gout	serum iron	rs4475146	A	C	0.0145	0.0119	NA	0.2222
Gout	serum iron	rs17385872	A	C	0.0063	0.0115	NA	0.5831
Gout	Ferritin	rs4475146	A	C	-0.0067	0.0111	NA	0.5456
Gout	Ferritin	rs12641877	A	G	0.0017	0.0103	NA	0.8664
Gout	Ferritin	rs17385872	A	C	0.0096	0.0107	NA	0.3714
Gout	Ferritin	rs1481012	G	A	-0.0025	0.0148	NA	0.8648
Gout	Ferritin	rs10011796	C	T	0.0074	0.0094	NA	0.4355
Gout	TSAT	rs12641877	A	G	0.0115	0.0109	NA	0.2916
Gout	TSAT	rs1481012	G	A	-0.0031	0.0158	NA	0.846
Gout	TSAT	rs10011796	C	T	-0.0089	0.0102	NA	0.3825
Gout	TSAT	rs4475146	A	C	0.0206	0.012	NA	0.0855894
Gout	TSAT	rs17385872	A	C	0.0016	0.0114	NA	0.89
Gout	Transferrin	rs10011796	C	T	0.0125	0.0104	NA	0.2284
Gout	Transferrin	rs1481012	G	A	-0.0068	0.0164	NA	0.680899
Gout	Transferrin	rs4475146	A	C	-0.0002	0.0123	NA	0.9886
Gout	Transferrin	rs12641877	A	G	0.008	0.0112	NA	0.4718
Gout	Transferrin	rs17385872	A	C	0.0082	0.0119	NA	0.4875

## Sheet: ST S9
Supplementary Table S9. Mendelian randomization results of iron status predicted by genes and the risk of five bone and joint-related diseases in reverse causal analysis.
outcome	osteoarthritis							Rheumatoid Arthritis							Ankylosing Spondylitis							Gout
	Nsnp	IVW		Weighted median		MR-Egger		Nsnp	IVW		Weighted median		MR-Egger		Nsnp	IVW		Weighted median		MR-Egger		Nsnp	IVW		Weighted median		MR-Egger
		OR (95% CI)	p-value	OR (95% CI)	p-value	OR (95% CI)	p-value		OR (95% CI)	p-value	OR (95% CI)	p-value	OR (95% CI)	p-value		OR (95% CI)	p-value	OR (95% CI)	p-value	OR (95% CI)	p-value		OR (95% CI)	p-value	OR (95% CI)	p-value	OR (95% CI)	p-value
serum iron	5	0.3126(0.0244,4.0053)	0.371493	0.4425(0.0273,7.1727)	0.566196	1.0170(0.0306,33.8444)	0.992911	22	0.0836(0.0053,1.3070)	0.0768692	0.1822(0.0072,4.5808)	0.300701	76.3616(0.0171,340092.6639)	0.32389	11	37.9116(0.0007,2014976.7825)	0.512574	8.7637(0.0003,303104.7165)	0.683955	9.47E-06(1.90E-28,4.71E+17)	0.674638	5	0.9968(0.9662,1.0284)	0.839092	0.9873(0.9506,1.0254)	0.506779	0.9376(0.8676,1.0132)	0.201845
Ferritin	4	1.0930(0.0707,16.8869)	0.94922	2.4976(0.0996,62.6276)	0.577635	2.88E-06(2.08E-17,399028.6812)	0.432515	22	0.0407(0.0034,0.4814)	0.011085	0.0650(0.0032,1.3187)	0.0751063	2.4814(0.0011,5461.6449)	0.819446	11	603.3200(0.5983,4279.3194)	0.173443	7.13203(0.0009,59018.6355)	0.66949	5.39E-13(9.26E-30,31366.2925)	0.185301	5	1.0056(0.9768,1.0353)	0.706988	1.0090(0.9750,1.0442)	0.609422	1.0103(0.9400,1.0860)	0.798091
TSAT	5	0.2286(0.0184,2.8439)	0.251217	0.1266(0.0070,2.2982)	0.162304	126.2243(0.2656,59982.8297)	0.221556	22	0.0049(0.0002,0.1454)	0.00212783	0.0041(0.0001,0.1225)	0.00150514	6.5136(0.0002,251461.73)	0.731648	11	14.8637(3.28E-07,673144724.2293)	0.76412	274.7421(0.0005,155033094.3303)	0.405895	6.32E-11(1.54E-47,2.59E+26)	0.598335	5	0.9917(0.9591,1.0255)	0.626178	0.9899(0.9507,1.0308)	0.624061	0.9326(0.8630,1.0078)	0.175849
Transferrin	5	1.2964(0.0902,18.6262)	0.848571	0.6826(0.0338,13.8018)	0.803415	0.4235(8.54E-05,2100.2945)	0.855749	22	853.7592(20.7108,35194.4325)	0.000374788	2703.6610(72.7753,100443.1133)	1.83099e-05	32.4193(0.0002,5475739.0098)	0.577393	11	0.4604(2.33E-11,9106990741.1168)	0.948865	8137.8350(0.0027,24493467019.3727)	0.23678	5.86E+11(9.58E-39,3.59E+61)	0.654162	5	0.9976(0.9660,1.0302)	0.88196	0.9968(0.9595,1.0356)	0.870056	0.9939(0.9175,1.0766)	0.889768

[truncated: 3 more sheets: ST S10, ST S11, ST S12]
